# Supplementary material for: Genome-wide association analysis of pulse wave velocity traits provide new insights into the causal relationship between arterial stiffness and blood pressure
Source: PLoS One. 2020 Aug 13;15(8):e0237237. doi: 10.1371/journal.pone.0237237 (PMC7425880; doi:10.1371/journal.pone.0237237)
Supplement: S2 File — (XLSX) [file pone.0237237.s002.xlsx]

## Sheet: Content
Supplementary tables
SupTab 1	Log transformed PWV data
SupTab 2	Association of caridovascular risk factors to PWV
SupTab 3	MR Results
SupTab 4	GWAS Toplist
SupTab 5	GWAS eQTL-lookup
SupTab 6	GWAS catalog-lookup
SupTab 7	Top SNPs adjuste with log transformed BMI
SupTab 8	GWAS candidates: PWV candidates
SupTab 9	Sensitivity analysis literature SNPs
SupTab 10	Genetic correleation
SupTab 11	GWAS candidates: CAD candidates
SupTab 12	GWAS candidates: BP candidates
SupTab 13	List of abbrevations in our study

## Sheet: Log transf. PWV
Supplementary Table 1:		Q-Q Plots for log transformed PWV phenotypes

## Sheet: Assoc. of risk factors for PWV
Supplementary Table 2:		Comparison between considered models show that including systolic blood pressure increases the explained
variance. Depending on the phenotype observed, the variance explained increases significantly. We did not discover the cause
for the change in direction for sex as independent variable for baPWV. Model 1 is the model chosen for our GWAS.
Covariates	log (cfPWV)			log (bfPWV)			log (baPWV)
	Model 1			Model 1			Model 1
	Beta	SE	p-Value	Beta	SE	p-Value	Beta	SE	p-Value
Age	0.0073122	0.0002457	< 2.2e-16	0.0133374	0.0004376	< 2.2e-16	0.007551	0.000116	< 2.2e-16
Sex	0.0589339	0.006125	< 2.2e-16	0.127859	0.0102996	< 2.2e-16	-0.028769	0.002876	< 2.2e-16
Log(sys)	0.442993	0.0248887	< 2.2e-16	0.419074	0.0412067	< 2.2e-16	0.425218	0.011647	< 2.2e-16
Adjusted R²	0.2045			0.2749			0.5411
p-Value	< 2.2e-16			< 2.2e-16			< 2.2e-16
	Model 2			Model 2			Model 2
	Beta	SE	p-Value	Beta	SE	p-Value	Beta	SE	p-Value
Age	0.0085499	0.0002413	< 2.2e-16	0.0145525	0.0004269	< 2.2e-16	0.0087448	0.0001218	< 2.2e-16
Sex	0.0354491	0.0061265	< 2.2e-16	0.109008	0.010273	< 2.2e-16	-0.0510707	0.0030756	< 2.2e-16
Adjusted R²	0.1654			0.2545			0.4503
p-Value	< 2.2e-16			< 2.2e-16			< 2.2e-16
	Model 3			Model 3			Model 3
	Beta	SE	p-Value	Beta	SE	p-Value	Beta	SE	p-Value
Age	0.0067695	0.0002505	< 2.2e-16	0.012531	0.000442	< 2.2e-16	0.0074681	0.0001182	< 2.2e-16
Sex	0.0638006	0.0061079	< 2.2e-16	0.136641	0.010255	< 2.2e-16	-0.0278241	0.0028723	< 2.2e-16
Log(sys)	0.421318	0.0248374	< 2.2e-16	0.394206	0.040946	< 2.2e-16	0.4206	0.0116644	< 2.2e-16
Log(BMI)	0.189422	0.019497	< 2.2e-16	0.315334	0.03285	< 2.2e-16	0.0281289	0.0087893	0.00138
Adjusted R²	0.2167			0.2927			0.543
p-Value	< 2.2e-16			< 2.2e-16			< 2.2e-16
Covariates	1000/cfPWV			Inverse normal transformed cfPWV			log (baPWV)
	Mitchel et al. (sex = male)			Tarasov et al.			Park et al.
	Beta	SE	p-Value	Beta	SE	p-Value	Beta	SE	p-Value
Age / Age²	-0.9075	0.033	< 2.2e-16	0.0304	0.000888	< 2.2e-16	0.0078	0.000122	< 2.2e-16
Height	-0.0031	0.01467	0.834	n/a	n/a	n/a	n/a	n/a	n/a
Weight	-0.0204	0.014	0.147	n/a	n/a	n/a	n/a	n/a	n/a
Sex	n/a	n/a	n/a	0.1634	0.02242	3.55e-13	-0.03002	0.00286	< 2.2e-16
Systolic	n/a	n/a	n/a	n/a	n/a	n/a	0.00266	0.000122	< 2.2e-16
Diastolic	n/a	n/a	n/a	n/a	n/a	n/a	0.001289	0.0001989	9.82e-11
Adjusted R²	0.1943			0.1514			0.5433
p-Value	< 2.2e-16			< 2.2e-16			< 2.2e-16
	Mitchel et al. (sex = female)
	Beta	SE	p-Value
Age / Age²	-0.881	0.03702	< 2.2e-16
Height	0.03939	0.02408	0.102
Weight	-0.09011	0.01984	5.81e-06
Adjusted R²	0.1609
p-Value	< 2.2e-16

## Sheet: MR Results
Supplementary Table 3a: Nominal significant ratio causal estimates for cfPWV
SNP	SBP			cfPWV			Ratio Estimate
	Beta	SE	p-value	Beta	SE	p-value	Beta	SE	p-value
rs11694601	0.005	0.002	0.043	0.01	0.005	0.048	2.083	1.053	0.024
rs1350100	-0.005	0.002	0.032	-0.013	0.005	0.006	2.739	0.997	0.003
rs2222544	-0.005	0.003	0.037	-0.01	0.005	0.065	1.88	1.018	0.032
rs2252865	-0.007	0.002	0.005	-0.011	0.005	0.03	1.658	0.763	0.015
rs919045	-0.005	0.002	0.034	-0.01	0.005	0.043	2.035	1.008	0.022
Supplementary Table 3b: Nominal significant ratio causal estimates for bfPWV
SNP	SBP			cfPWV			Ratio Estimate
	Beta	SE	p-value	Beta	SE	p-value	Beta	SE	p-value
rs4754196	0.005	0.002	0.035	0.016	0.008	0.064	3.311	1.79	0.032
rs72834453	0.009	0.003	0.01	0.022	0.013	0.084	2.531	1.462	0.042
Supplementary Table 3c: Blood pressure SNPs used for Mendelian Randomization and their association with other traits
rs10184839	1 Diastolic blood pressure // 0.98 Red blood cell count
rs10193543	1 Diastolic blood pressure
rs1047891	1 Serum metabolite concentrations in chronic kidney disease // 1 HDL cholesterol // 1 Plasma homocysteine levels (post-methionine load test) // 1 Metabolite levels (small molecules and protein measures) // 1 Glomerular filtration rate (creatinine) // 1 Mean corpuscular volume // 1 Mean platelet volume // 1 Mean corpuscular hemoglobin // 1 Platelet count // 1 Alanine transaminase levels // 1 Urina…
rs10779936	1 Pulse pressure // 0.799 Intelligence // 0.799 General cognitive ability // 0.667 Immature fraction of reticulocytes // 0.667 High light scatter reticulocyte count // 0.667 High light scatter reticulocyte percentage of red cells // 0.667 Reticulocyte fraction of red cells // 0.667 Reticulocyte count // 0.501 Intelligence (MTAG) // 0.491 Obesity-related traits // 0.322 Neuroticism // 0.319 Sittin…
rs11108209	1 Diastolic blood pressure
rs111245230	1 Coronary artery disease (myocardial infarction, percutaneous transluminal coronary angioplasty, coronary artery bypass grafting, angina or chromic ischemic heart disease) // 1 Systolic blood pressure // 1 Mean arterial pressure // 1 Coronary artery disease
rs11159091	1 Systolic blood pressure // 0.88 Neuroticism // 0.784 Worry // 0.522 Educational attainment (MTAG) // 0.414 Caffeine consumption // 0.41 Depressive symptoms (MTAG) // 0.341 Depression (broad) // 0.305 Mean arterial pressure
rs11694601	1 Systolic blood pressure // 0.742 Hand grip strength // 0.742 Reaction time // 0.739 Coronary artery calcified atherosclerotic plaque score in type 2 diabetes // 0.739 Coronary artery calcified atherosclerotic plaque (130 HU threshold) in type 2 diabetes // 0.379 Blood protein levels
rs11730129	1 Pulse pressure
rs12052761	1 Diastolic blood pressure
rs1215469	1 Diastolic blood pressure
rs1220128	1 Diastolic blood pressure
rs12325702	1 Pulse pressure
rs12515541	1 Diastolic blood pressure // 1 Educational attainment (years of education) // 0.495 Self-reported math ability (MTAG) // 0.495 Cognitive performance (MTAG) // 0.486 Educational attainment (MTAG) // 0.486 General cognitive ability // 0.486 Highest math class taken (MTAG) // 0.322 Highest math class taken
rs1263671	1 Diastolic blood pressure // 0.37 Red blood cell count // 0.348 Hemoglobin concentration // 0.348 Hematocrit
rs12979	1 Systolic blood pressure // 0.807 Schizophrenia // 0.79 Educational attainment (MTAG) // 0.79 Educational attainment (years of education) // 0.671 Autism spectrum disorder, attention deficit-hyperactivity disorder, bipolar disorder, major depressive disorder, and schizophrenia (combined) // 0.413 Urate levels in obese individuals // 0.306 Highest math class taken (MTAG)
rs13179413	1 Systolic blood pressure // 0.47 Coronary artery disease // 0.411 Waist circumference adjusted for body mass index // 0.411 Waist circumference adjusted for BMI (joint analysis main effects and smoking interaction) // 0.411 Waist circumference adjusted for BMI in non-smokers // 0.411 Waist circumference adjusted for BMI (adjusted for smoking behaviour) // 0.411 Type 2 diabetes // 0.411 Waist cir…
rs13359291	1 Systolic blood pressure // 0.374 Diastolic blood pressure // 0.374 Pulse pressure
rs1350100	NA
rs1446468	1 Blood pressure // 1 Mean arterial pressure // 1 Diastolic blood pressure // 1 Systolic blood pressure // 1 Immunoglobulin A vasculitis // 1 Diastolic blood pressure (cigarette smoking interaction) // 1 Systolic blood pressure (cigarette smoking interaction) // 0.916 Systolic blood pressure x alcohol consumption interaction (2df test) // 0.916 Diastolic blood pressure x alcohol consumption inter…
rs17030613	1 Intraocular pressure // 1 Blood pressure // 1 Diastolic blood pressure // 1 Total cholesterol levels // 1 Hip circumference adjusted for BMI // 0.995 Height // 0.502 Heel bone mineral density // 0.49 Educational attainment (MTAG) // 0.49 Educational attainment (years of education) // 0.315 Waist circumference adjusted for BMI (joint analysis main effects and physical activity interaction) // 0.…
rs2009733	1 Diastolic blood pressure
rs2222544	1 Diastolic blood pressure // 0.973 Cognitive performance // 0.921 Alcohol consumption // 0.876 Male-pattern baldness // 0.743 Intelligence // 0.511 Response to serotonin reuptake inhibitors in non-psychotic unipolar depression // 0.462 Childhood ear infection // 0.368 General cognitive ability // 0.313 Positive affect
rs2252865	1 Schizophrenia // 1 Autism spectrum disorder, attention deficit-hyperactivity disorder, bipolar disorder, major depressive disorder, and schizophrenia (combined) // 1 Optic cup area // 1 Total body bone mineral density // 0.932 Bone mineral density // 0.932 Heel bone mineral density // 0.928 Depression // 0.902 Vertical cup-disc ratio // 0.898 Autism spectrum disorder or schizophrenia // 0.682 A…
rs2521501	1 Blood pressure // 1 Diastolic blood pressure // 1 Systolic blood pressure // 1 Hypertension // 1 Myocardial infarction // 1 Diastolic blood pressure x alcohol consumption interaction (2df test) // 1 Mean arterial pressure x alcohol consumption interaction (2df test) // 1 Diastolic blood pressure (cigarette smoking interaction) // 1 Systolic blood pressure (cigarette smoking interaction) // 0.94…
rs2656523	1 Pulse pressure // 0.595 Height // 0.572 Heel bone mineral density // 0.559 Mean corpuscular hemoglobin // 0.559 Red blood cell count // 0.559 Mean corpuscular volume // 0.559 Reaction time // 0.501 Chronic lymphocytic leukemia
rs28633979	0.992 Resting heart rate // 0.807 Pulse pressure
rs28667801	1 Diastolic blood pressure // 0.681 Schizophrenia
rs35287509	1 Diastolic blood pressure
rs37060	1 QT interval // 1 Pulse pressure // 1 Electrocardiographic traits // 0.648 Autism spectrum disorder or schizophrenia
rs4292285	0.935 Femoral neck bone mineral density // 0.493 Daytime sleep phenotypes
rs4754196	0.978 Coronary artery disease
rs6015450	1 Blood pressure // 1 Diastolic blood pressure // 1 Hypertension // 1 Systolic blood pressure // 1 Diastolic blood pressure (cigarette smoking interaction) // 1 Systolic blood pressure (cigarette smoking interaction) // 0.974 Diastolic blood pressure x alcohol consumption (light vs heavy) interaction (2df test) // 0.974 Systolic blood pressure x alcohol consumption interaction (2df test) // 0.974…
rs6141767	0.95 Subjective well-being // 0.711 Type 2 diabetes
rs62076103	1 Pulse pressure // 0.403 Mean corpuscular hemoglobin // 0.403 Mean corpuscular volume // 0.301 Alzheimer's disease (cognitive decline)
rs62270945	1 Pulse pressure
rs6540125	1 Systolic blood pressure // 0.431 Menopause (age at onset)
rs67720684	1 Systolic blood pressure
rs72834453	1 Systolic blood pressure
rs7297416	0.982 Systolic blood pressure // 0.671 Bone mineral density // 0.581 Waist circumference adjusted for body mass index // 0.581 Waist-to-hip ratio adjusted for body mass index // 0.581 Waist circumference adjusted for BMI (adjusted for smoking behaviour) // 0.581 Waist circumference adjusted for BMI (joint analysis main effects and smoking interaction) // 0.581 Waist circumference adjusted for BMI…
rs7302981	1 Systolic blood pressure // 1 Diastolic blood pressure // 1 Hypertension // 1 Mean arterial pressure // 0.749 Schizophrenia // 0.491 Fibrinogen levels // 0.491 LDL cholesterol // 0.484 Fibrinogen // 0.424 Lipid traits (pleiotropy) (HIPO component 2) // 0.388 Colorectal cancer // 0.302 Educational attainment (MTAG) // 0.302 Educational attainment (years of education)
rs751984	1 Mean arterial pressure // 1 Diastolic blood pressure // 1 Systolic blood pressure // 1 Diastolic blood pressure (cigarette smoking interaction) // 1 Systolic blood pressure (cigarette smoking interaction) // 0.937 Systolic blood pressure x alcohol consumption interaction (2df test) // 0.937 Diastolic blood pressure x alcohol consumption interaction (2df test) // 0.937 Mean arterial pressure x a…
rs75905900	1 Intraocular pressure // 0.383 Pelvic organ prolapse (moderate/severe) // 0.364 Depressed affect
rs76164690	1 Diastolic blood pressure // 0.78 Sexual dysfunction (female)
rs7777128	1 Blood pressure // 0.749 Systolic blood pressure // 0.749 Diastolic blood pressure // 0.749 Blood pressure traits (multi-trait analysis) // 0.745 Mean arterial pressure x alcohol consumption interaction (2df test) // 0.745 Diastolic blood pressure x alcohol consumption interaction (2df test)
rs78998485	0.971 Systolic blood pressure // 0.354 Glomerular filtration rate (creatinine) // 0.32 Alcohol consumption (maxi-drinks) // 0.315 Blood metabolite ratios // 0.31 Blood metabolite levels
rs79598313	1 LDL cholesterol // 1 HDL cholesterol // 1 Systolic blood pressure // 0.721 Plateletcrit // 0.332 Alanine aminotransferase (ALT) levels after remission induction therapy in actute lymphoblastic leukemia (ALL) // 0.327 Triglycerides // 0.327 LDL cholesterol levels // 0.327 HDL cholesterol levels // 0.327 Triglyceride levels // 0.313 C-reactive protein levels or HDL-cholesterol levels (pleiotropy)
rs873122	1 Diastolic blood pressure
rs919045	1 Diastolic blood pressure

## Sheet: GWAS Toplist
Supplementary Table 4: GWAS top hits for SNPs with at least suggestive significance level. For column annotation please see Supplementary Table 13.										Supplementary table 2: GWAS top hits. Cut-off for p-values: -log(p) > 6.
SNP	Duplicated position	Chrom.	Cytoband	Position of SNP	TagSNP	R² SNP - tagSNP	Is tagSNP	Nearest genes (functional relevance)	Biotype (validation) nearest genes	Nearest gene	Cis-eQTL genes	Trans-eQTL genes	Top phenotype	Top log-p prim. statistic	explained variance SNP	strand	N	Counted allele	Other allele	Allele freq.	Minor allel freq.	Impu-tation type	Info-score	Beta prim log baPWV	CI95 prim log baPWV	Logp prim log baPWV	Beta prim log bfPWV	CI95 prim log bfPWV	Logp prim log bfPWV	Beta prim log cfPWV	CI95 prim log cfPWV	Logp prim log cfPWV
rs939834	FALSE	3	3p24.1	27076710	rs939834	1	TRUE	NEK10 (75 kb); MINOS1P3 (180 kb); RNU6-342P (230 kb)	NEK10:protein_coding(KNOWN); MINOS1P3:pseudogene(KNOWN); RNU6-342P:snRNA(KNOWN)	NEK10: NIMA-related kinase 10 (75 kb)	EOMES | SLC4A7	UGT2B17	log_cfPWV	7.68798	0.00388275	+	6429	T	C	0.0435527	0.0435527	2	1	0.014189	0.0047-0.024	2.44922	0.0085675	-0.026-0.044	0.199858	0.0579301	0.038-0.078	7.68798
rs55895454	FALSE	2	2q23.3	151409167	rs55895454	1	TRUE	AC104777.2 (0 kb, nc-exon/Non coding transcript exon/MODIFIER | nc-RNA/Non coding transcript/MODIFIER); RND3 (14 kb)	AC104777.2:lincRNA(KNOWN); RND3:protein_coding(KNOWN)	RND3: Rho family GTPase 3 (14 kb)			log_baPWV	7.00116	0.00193046	+	6734	T	C	0.0107278	0.0107278	0	0.634	0.0646568	0.041-0.088	7.00116	0.140898	0.056-0.23	2.93268	0.0473629	-0.0034-0.098	1.17013
rs77797991	TRUE	9	9p24.3	1975972	rs77797991	1	TRUE	RP11-443B9.1 (1.8 kb, near_gene/Downstream gene/MODIFIER); SMARCA2 (39 kb); RNU2-25P (190 kb)	RP11-443B9.1:pseudogene(KNOWN); SMARCA2:protein_coding(KNOWN); RNU2-25P:snRNA(KNOWN)	SMARCA2: SWI/SNF related, matrix associated, actin dependent regulator of chromatin, subfamily a, member 2 (39 kb)	KCNV2		log_bfPWV	6.85901	0.00550688	+	3642	A	G	0.0134433	0.0134433	0	0.851	0.0207192	0.0028-0.039	1.63424	0.175632	0.11-0.24	6.85901	0.0232894	-0.015-0.062	0.631856
rs12487751	FALSE	3	3p24.1	27043711	rs939834	0.922868	FALSE	NEK10 (110 kb); MINOS1P3 (210 kb)	NEK10:protein_coding(KNOWN); MINOS1P3:pseudogene(KNOWN)	NEK10: NIMA-related kinase 10 (110 kb)	EOMES | SLC4A7	UGT2B17	log_cfPWV	6.74553	0.00336459	+	6429	G	A	0.0470022	0.0470022	0	0.956	0.0125319	0.0032-0.022	2.0531	0.00650758	-0.028-0.041	0.148779	0.0530972	0.033-0.073	6.74553
rs141397708	FALSE	3	3p22.3	36336470	rs141397708	1	TRUE	STAC (85 kb); RFC3P1 (120 kb)	STAC:protein_coding(KNOWN); RFC3P1:pseudogene(KNOWN)	STAC: SH3 and cysteine rich domain (85 kb)	LRRFIP2 | STAC | TRANK1		log_bfPWV	6.55721	0.00524122	+	3642	G	C	0.0345227	0.0345227	0	0.983	0.0133249	0.0027-0.024	1.84069	0.102419	0.063-0.14	6.55721	-0.012876	-0.036-0.0099	0.57171
rs35383313	FALSE	13	13q12.11	20485184	rs35383313	1	TRUE	ZMYM5 (47 kb); ZMYM2 (48 kb); ST6GALNAC4P1 (92 kb); PSPC1 (130 kb)	ZMYM5:protein_coding(KNOWN); ZMYM2:protein_coding(KNOWN); ST6GALNAC4P1:pseudogene(KNOWN); PSPC1:protein_coding(KNOWN)	ZMYM5: zinc finger, MYM-type 5 (47 kb)	ESRRAP1 | FAM58DP | GJB2 | MPHOSPH8 | PARP4P2 | PSPC1 | PSPC1P1 | TPTE2 | ZMYM5		log_baPWV	6.49727	0.0017777	+	6734	C	CT	0.667089	0.332911	0	0.819	-0.0118311	-0.016--0.0073	6.49727	-0.0223723	-0.039--0.006	2.12019	-0.00975396	-0.019--0.00011	1.32359
rs3085686	TRUE	3	3p22.3	36315898	rs141397708	0.938331	FALSE	RFC3P1 (100 kb); STAC (110 kb)	RFC3P1:pseudogene(KNOWN); STAC:protein_coding(KNOWN)	RFC3P1: replication factor C (activator 1) 3, 38kDa pseudogene 1 (100 kb)	STAC | TRANK1		log_bfPWV	6.46462	0.00515978	+	3642	GAA	GA	0.0355592	0.0355592	0	0.977	0.0118019	0.0013-0.022	1.56864	0.100452	0.062-0.14	6.46462	-0.00800736	-0.03-0.014	0.316046
rs74420210	FALSE	6	6q22.33	128598160	rs74420210	1	TRUE	PTPRK (0 kb, intron/NMD transcript/MODIFIER | intron/Intron/MODIFIER | nc-RNA/Non coding transcript/MODIFIER)	PTPRK:protein_coding(KNOWN)	PTPRK: protein tyrosine phosphatase, receptor type, K (0 kb)	PTPRK		log_bfPWV	6.33982	0.00505025	+	3642	T	C	0.012228	0.012228	0	0.765	0.0357882	0.015-0.057	3.06548	0.189898	0.12-0.26	6.33982	0.0463972	0.0014-0.091	1.36171
rs142212026	FALSE	18	18p11.31	5231135	rs142212026	1	TRUE	LINC00667 (1.7 kb, near_gene/Upstream gene/MODIFIER); RP11-835E18.5 (1.7 kb, near_gene/Downstream gene/MODIFIER); LINC00526 (5.6 kb); C18orf42 (34 kb)	LINC00667:lincRNA(KNOWN); RP11-835E18.5:lincRNA(KNOWN); LINC00526:lincRNA(KNOWN); C18orf42:protein_coding(KNOWN)	LINC00667: long intergenic non-protein coding RNA 667 (1.7 kb)	LINC00526 | LINC00667 | ZBTB14		log_baPWV	6.24971	0.00170348	+	6734	A	T	0.0178903	0.0178903	0	0.884	-0.0398734	-0.055--0.024	6.24971	-0.0549698	-0.11-0.0017	1.24253	-0.0384058	-0.071--0.0054	1.64484
rs77879815	FALSE	9	9p24.3	1980892	rs77879815	1	TRUE	RP11-443B9.1 (2.3 kb, near_gene/Upstream gene/MODIFIER); SMARCA2 (34 kb); RNU2-25P (180 kb); RN7SL592P (250 kb)	RP11-443B9.1:pseudogene(KNOWN); SMARCA2:protein_coding(KNOWN); RNU2-25P:snRNA(KNOWN); RN7SL592P:misc_RNA(KNOWN)	SMARCA2: SWI/SNF related, matrix associated, actin dependent regulator of chromatin, subfamily a, member 2 (34 kb)	KCNV2		log_bfPWV	6.24167	0.00496383	+	3642	G	C	0.0208833	0.0208833	0	0.955	0.00707917	-0.0066-0.021	0.506811	0.127048	0.077-0.18	6.24167	0.0214906	-0.0076-0.051	0.830928
rs4016640	FALSE	3	3p24.1	27045990	rs4016640	1	TRUE	NEK10 (110 kb); MINOS1P3 (210 kb)	NEK10:protein_coding(KNOWN); MINOS1P3:pseudogene(KNOWN)	NEK10: NIMA-related kinase 10 (110 kb)	AC098614.2 | EOMES | NEK10 | SLC4A7	FEZ1	log_cfPWV	6.22645	0.00307991	+	6429	C	T	0.861545	0.138455	0	0.965	0.00325481	-0.0025-0.009	0.575855	0.0165139	-0.004-0.037	0.942269	0.0310702	0.019-0.043	6.22645
rs78776647	FALSE	9	9p24.3	1979505	rs77797991	0.516977	FALSE	RP11-443B9.1 (0.96 kb, near_gene/Upstream gene/MODIFIER); SMARCA2 (36 kb); RNU2-25P (180 kb); RN7SL592P (250 kb)	RP11-443B9.1:pseudogene(KNOWN); SMARCA2:protein_coding(KNOWN); RNU2-25P:snRNA(KNOWN); RN7SL592P:misc_RNA(KNOWN)	SMARCA2: SWI/SNF related, matrix associated, actin dependent regulator of chromatin, subfamily a, member 2 (36 kb)	KCNV2		log_bfPWV	6.2101	0.00493609	+	3642	C	A	0.0207725	0.0207725	0	0.949	0.00672325	-0.007-0.02	0.472343	0.126634	0.077-0.18	6.2101	0.0234391	-0.0057-0.053	0.941658
rs6530472	FALSE	23	Xp22.32	4730050	rs6530472	1	TRUE						log_bfPWV	6.18176	0.00502286	+	3637	T	C	0.786742	0.213258	0	0.995	-0.00851136	-0.016--0.00065	1.46917	-0.071648	-0.1--0.043	6.18176	-0.0145146	-0.031-0.0023	1.04584
17:51577748	FALSE	17	17q22	51577748	17:51577748	1	TRUE						log_cfPWV	6.12464	0.00302442	+	6429	C	T	0.0106642	0.0106642	0	0.897	0.00832563	-0.012-0.028	0.384964	0.0995236	0.015-0.18	1.68968	0.107401	0.065-0.15	6.12464
17:51577982	FALSE	17	17q22	51577982	17:51577748	1	FALSE						log_cfPWV	6.12464	0.00302442	+	6429	C	T	0.0106642	0.0106642	0	0.897	0.00832563	-0.012-0.028	0.384964	0.0995236	0.015-0.18	1.68968	0.107401	0.065-0.15	6.12464
rs144042609	FALSE	18	18p11.31	5243168	rs142212026	0.914121	FALSE	LINC00667 (0 kb, intron/Intron/MODIFIER | nc-RNA/Non coding transcript/MODIFIER | near_gene/Downstream gene/MODIFIER); RP11-835E18.4 (2 kb, near_gene/Upstream gene/MODIFIER); LINC00526 (4.6 kb, near_gene/Upstream gene/MODIFIER); RP11-835E18.5 (4.6 kb, near_gene/Upstream gene/MODIFIER); C18orf42 (46 kb); ZBTB14 (46 kb)	LINC00667:lincRNA(KNOWN); RP11-835E18.4:pseudogene(KNOWN); LINC00526:lincRNA(KNOWN); RP11-835E18.5:lincRNA(KNOWN); C18orf42:protein_coding(KNOWN); ZBTB14:protein_coding(KNOWN)	LINC00667: long intergenic non-protein coding RNA 667 (0 kb)	LINC00526 | LINC00667 | ZBTB14		log_baPWV	6.09242	0.00165604	+	6734	T	C	0.0198383	0.0198383	0	0.922	-0.0365354	-0.051--0.022	6.09242	-0.0494704	-0.1-0.0029	1.19121	-0.0342688	-0.065--0.0036	1.5461
rs1522134	FALSE	3	3p24.1	27130017	rs1522134	1	TRUE	NEK10 (22 kb); MINOS1P3 (130 kb); RNU6-342P (180 kb)	NEK10:protein_coding(KNOWN); MINOS1P3:pseudogene(KNOWN); RNU6-342P:snRNA(KNOWN)	NEK10: NIMA-related kinase 10 (22 kb)	AC098614.2 | EOMES | NEK10 | SLC4A7	CECR1 | FEZ1 | GTF3C2 | HCK | IGSF3 | LAYN | RRAS2 | RRM2 | THOC6	log_cfPWV	6.08067	0.00300038	+	6429	A	C	0.189687	0.189687	2	1	-0.00309769	-0.008-0.0018	0.662633	-0.020579	-0.038--0.0031	1.67292	-0.0263519	-0.037--0.016	6.08067
rs16936190	FALSE	9	9p24.3	1979400	rs77797991	0.513684	FALSE	RP11-443B9.1 (0.85 kb, near_gene/Upstream gene/MODIFIER); SMARCA2 (36 kb); RNU2-25P (180 kb); RN7SL592P (250 kb)	RP11-443B9.1:pseudogene(KNOWN); SMARCA2:protein_coding(KNOWN); RNU2-25P:snRNA(KNOWN); RN7SL592P:misc_RNA(KNOWN)	SMARCA2: SWI/SNF related, matrix associated, actin dependent regulator of chromatin, subfamily a, member 2 (36 kb)	KCNV2		log_bfPWV	6.03385	0.00478136	+	3642	C	G	0.0213543	0.0213543	0	0.936	0.00585979	-0.0078-0.019	0.398732	0.123913	0.075-0.17	6.03385	0.0220512	-0.0068-0.051	0.871233
rs76651564	FALSE	1	1p36.22	11771496	rs76651564	1	TRUE	DRAXIN (0 kb, intron/Intron/MODIFIER); MAD2L2 (20 kb); AGTRAP (25 kb); FBXO6 (37 kb); FBXO44 (48 kb)	DRAXIN:protein_coding(KNOWN); MAD2L2:protein_coding(KNOWN); AGTRAP:protein_coding(KNOWN); FBXO6:protein_coding(KNOWN); FBXO44:protein_coding(KNOWN)	DRAXIN: dorsal inhibitory axon guidance protein (0 kb)			log_bfPWV	6.01962	0.00476637	+	3642	A	G	0.0153524	0.0153524	0	0.522	0.0277968	0.006-0.05	1.90348	0.192034	0.12-0.27	6.01962	0.0383679	-0.0086-0.085	0.961547

## Sheet: GWAS eQTL-lookup
Supplementary Table 5: eQTL lookup for two genome-wide significant SNPs. For column annotation please see Supplementary Table 13.
SNP	Chromosome of SNP	Position of SNP	R² SNP & eQTL-SNP	Distance SNP & GWAS-SNP	Reference LD calculation	eQTL-SNP	eQTL-gene	eQTL-gene probe ID	Cis/trans	eQTL tissue	eQTL p-value or q-value	eQTL statistic type	Chrom. of eQTL-SNP	Position of eQTL-SNP	Chrom. of eQTL-gene	Transcription start position eQTL-gene	Transcription end position eQTL-gene	Distance eQTL-SNP eQTL-gene	Study	eQTL first author	eQTL PMID	Best corresp. p-value or r2
rs76651564	1	11771496			LD kl min R2																	r2 & p
rs55895454	2	151409167			LD kl min R2																	r2 & p
rs12487751	3	27043711	0.388132	27068	ref1: TG phase3 v5	rs78153984	EOMES	ILMN_1760509	cis	PBMC and Whole Blood	0.000396121	pval	3	27016643	3	27757888	27763785	741245	LIFE A1&B3 hierarch.FDR	Kirsten 2018	in preparation	p
rs12487751	3	27043711	1	0	ref1: TG phase3 v5	rs12487751	EOMES	ILMN_1760509	cis	PBMC and Whole Blood	0.00150924	pval	3	27043711	3	27757888	27763785	714177	LIFE A1&B3 hierarch.FDR	Kirsten 2018	in preparation	r2
rs12487751	3	27043711	0.349026	509271	ref1: TG phase3 v5	rs6551207	SLC4A7	ILMN_2200917	cis	PBMC and Whole Blood	2.51781e-07	pval	3	27552982	3	27414215	27498245	54737	LIFE A1&B3 hierarch.FDR	Kirsten 2018	in preparation	p
rs12487751	3	27043711	0.560471	187587	ref1: TG phase3 v5	rs73036973	SLC4A7	ILMN_2200917	cis	PBMC and Whole Blood	0.00246658	pval	3	27231298	3	27414215	27498245	182917	LIFE A1&B3 hierarch.FDR	Kirsten 2018	in preparation	r2
rs12487751	3	27043711	0.324731	507642	ref1: TG phase3 v5	chr3:27551353:D	SLC4A7	ILMN_2200917	cis	PBMC	8.78268e-06	pval	3	27551353	3	27414215	27498245	53108	LIFE B3 hierarch.FDR	Kirsten 2018	in preparation	p
rs12487751	3	27043711	0.560471	187587	ref1: TG phase3 v5	rs73036973	SLC4A7	ILMN_2200917	cis	PBMC	0.00259456	pval	3	27231298	3	27414215	27498245	182917	LIFE B3 hierarch.FDR	Kirsten 2018	in preparation	r2
rs12487751	3	27043711	0.468784	464365	ref1: TG phase3 v5	3:27508076	SLC4A7	2666904	cis	Whole_Blood	5.94155e-13	pval	3	27508076	3	27414215	27580232	0	Framingham Heart Study	Joehanes_2017	28122634	p
rs12487751	3	27043711	0.560471	187587	ref1: TG phase3 v5	3:27231298	SLC4A7	2666904	cis	Whole_Blood	1.61771e-07	pval	3	27231298	3	27414215	27580232	182917	Framingham Heart Study	Joehanes_2017	28122634	r2
rs12487751	3	27043711	0.349026	509271	ref1: TG phase3 v5	rs6551207	SLC4A7	54385	cis	blood	1.38203e-08	pval	3	27552982	3	27414323	27414324	138658	eQTLgen in prep.	Vossa 2018 in prep.	eQTLgen in prep.	p
rs12487751	3	27043711	0.48513	394839	ref1: TG phase3 v5	rs79177222	SLC4A7	54385	cis	blood	5.34423e-06	pval	3	27438550	3	27414323	27414324	24226	eQTLgen in prep.	Vossa 2018 in prep.	eQTLgen in prep.	r2
rs12487751	3	27043711	0.468784	458693	ref1: TG phase3 v5	rs6786549	UGT2B17		trans	lcl	0.11364	q-value	3	27502404	4	69402902	69434245		hapmap_2012consensus	Sia_2012	22171328	r2 & p
rs4016640	3	27045990	0.306336	46652	ref2: TG phase1 v3	rs9310835	AC098614.2		cis	Uterus	6.60528e-06	pval	3	27092642	3	27674467	27675211	581825	GTEx_V7	GTEx Consortium 2017	29022597	r2 & p
rs4016640	3	27045990	0.310001	4791	ref2: TG phase1 v3	rs13325349	EOMES	ILMN_1760509	cis	Whole Blood	0.00203258	pval	3	27050781	3	27757888	27763785	707107	LIFE A1 hierarch.FDR	Kirsten 2018	in preparation	r2 & p
rs4016640	3	27045990	0.340199	106276	ref1: TG phase3 v5	rs7628297	FEZ1		trans	lcl	0.117692	q-value	3	27152266	11	125315640	125366206		hapmap_2012consensus	Sia_2012	22171328	r2 & p
rs4016640	3	27045990	0.301429	324799	ref2: TG phase1 v3	rs6778612	NEK10		cis	Heart_Left_Ventricle	4.0192e-15	pval	3	27370789	3	27151576	27410951	0	GTEx_V7	GTEx Consortium 2017	29022597	p
rs4016640	3	27045990	0.660168	100260	ref1: TG phase3 v5	rs1522160	NEK10		cis	Heart_Left_Ventricle	2.17897e-05	pval	3	27146250	3	27151576	27410951	5326	GTEx_V7	GTEx Consortium 2017	29022597	r2
rs4016640	3	27045990	0.328614	167427	ref2: TG phase1 v3	rs2004970	NEK10		cis	Liver	2.43199e-08	pval	3	27213417	3	27151576	27410951	0	GTEx_V7	GTEx Consortium 2017	29022597	p
rs4016640	3	27045990	0.365304	128826	ref1: TG phase3 v5	rs9874914	NEK10		cis	Liver	9.0443e-07	pval	3	27174816	3	27151576	27410951	0	GTEx_V7	GTEx Consortium 2017	29022597	r2
rs4016640	3	27045990	0.301429	324799	ref2: TG phase1 v3	rs6778612	NEK10		cis	Testis	3.55932e-09	pval	3	27370789	3	27151576	27410951	0	GTEx_V7	GTEx Consortium 2017	29022597	p
rs4016640	3	27045990	1	0	ref1: TG phase3 v5	rs4016640	NEK10		cis	Testis	9.64732e-07	pval	3	27045990	3	27151576	27410951	105586	GTEx_V7	GTEx Consortium 2017	29022597	r2
rs4016640	3	27045990	0.307027	140533	ref1: TG phase3 v5	rs13433904	SLC4A7		cis	Colon_Sigmoid	2.10057e-05	pval	3	27186523	3	27414214	27525911	227691	GTEx_V7	GTEx Consortium 2017	29022597	r2 & p
rs4016640	3	27045990	0.301429	324799	ref2: TG phase1 v3	rs6778612	SLC4A7		cis	Esophagus_Muscularis	9.64578e-07	pval	3	27370789	3	27414214	27525911	43425	GTEx_V7	GTEx Consortium 2017	29022597	p
rs4016640	3	27045990	0.335839	217547	ref2: TG phase1 v3	rs73038733	SLC4A7		cis	Esophagus_Muscularis	4.83679e-05	pval	3	27263537	3	27414214	27525911	150677	GTEx_V7	GTEx Consortium 2017	29022597	r2
rs4016640	3	27045990	0.301429	324799	ref2: TG phase1 v3	rs6778612	SLC4A7	ILMN_2200917	cis	PBMC and Whole Blood	4.99782e-17	pval	3	27370789	3	27414215	27498245	43426	LIFE A1&B3 hierarch.FDR	Kirsten 2018	in preparation	p
rs4016640	3	27045990	1	0	ref1: TG phase3 v5	rs4016640	SLC4A7	ILMN_2200917	cis	PBMC and Whole Blood	1.87052e-06	pval	3	27045990	3	27414215	27498245	368225	LIFE A1&B3 hierarch.FDR	Kirsten 2018	in preparation	r2
rs4016640	3	27045990	0.301429	324799	ref2: TG phase1 v3	rs6778612	SLC4A7	ILMN_2200917	cis	PBMC	1.17933e-14	pval	3	27370789	3	27414215	27498245	43426	LIFE B3 hierarch.FDR	Kirsten 2018	in preparation	p
rs4016640	3	27045990	1	0	ref1: TG phase3 v5	rs4016640	SLC4A7	ILMN_2200917	cis	PBMC	1.45644e-05	pval	3	27045990	3	27414215	27498245	368225	LIFE B3 hierarch.FDR	Kirsten 2018	in preparation	r2
rs4016640	3	27045990	0.332881	167422	ref2: TG phase1 v3	chr3:27213412:D	SLC4A7	ILMN_1808354	cis	Whole Blood	0.00179789	pval	3	27213412	3	27414215	27498245	200803	LIFE A1 hierarch.FDR	Kirsten 2018	in preparation	r2 & p
rs4016640	3	27045990	0.310001	4791	ref2: TG phase1 v3	rs13325349	SLC4A7	13517	cis	blood	1.34852e-08	pval	3	27050781	3	27415727	27415728	364946	eQTLgen in prep.	Vossa 2018 in prep.	eQTLgen in prep.	p
rs4016640	3	27045990	0.508829	6787	ref1: TG phase3 v5	rs67385266	SLC4A7	13517	cis	blood	4.2949e-07	pval	3	27039203	3	27415727	27415728	376524	eQTLgen in prep.	Vossa 2018 in prep.	eQTLgen in prep.	r2
rs4016640	3	27045990	0.340199	104120	ref1: TG phase3 v5	rs6551174	SLC4A7		cis	monocytes	1.17458e-11	pval	3	27150110	3	27414211	27525911	264101	zeller	Zeller_2010	20502693	p
rs4016640	3	27045990	0.349308	134153	ref1: TG phase3 v5	rs10510590	SLC4A7		cis	monocytes	4.53069e-11	pval	3	27180143	3	27414211	27525911	234068	zeller	Zeller_2010	20502693	r2
rs939834	3	27076710	0.374649	60067	ref1: TG phase3 v5	rs78153984	EOMES	ILMN_1760509	cis	PBMC and Whole Blood	0.000396121	pval	3	27016643	3	27757888	27763785	741245	LIFE A1&B3 hierarch.FDR	Kirsten 2018	in preparation	p
rs939834	3	27076710	0.903797	32999	ref1: TG phase3 v5	rs12487751	EOMES	ILMN_1760509	cis	PBMC and Whole Blood	0.00150924	pval	3	27043711	3	27757888	27763785	714177	LIFE A1&B3 hierarch.FDR	Kirsten 2018	in preparation	r2
rs939834	3	27076710	0.391873	476272	ref1: TG phase3 v5	rs6551207	SLC4A7	ILMN_2200917	cis	PBMC and Whole Blood	2.51781e-07	pval	3	27552982	3	27414215	27498245	54737	LIFE A1&B3 hierarch.FDR	Kirsten 2018	in preparation	p
rs939834	3	27076710	0.597062	335888	ref1: TG phase3 v5	rs6768039	SLC4A7	ILMN_2200917	cis	PBMC and Whole Blood	0.000286254	pval	3	27412598	3	27414215	27498245	1617	LIFE A1&B3 hierarch.FDR	Kirsten 2018	in preparation	r2
rs939834	3	27076710	0.365332	474643	ref1: TG phase3 v5	chr3:27551353:D	SLC4A7	ILMN_2200917	cis	PBMC	8.78268e-06	pval	3	27551353	3	27414215	27498245	53108	LIFE B3 hierarch.FDR	Kirsten 2018	in preparation	p
rs939834	3	27076710	0.597062	335888	ref1: TG phase3 v5	rs6768039	SLC4A7	ILMN_2200917	cis	PBMC	0.000911653	pval	3	27412598	3	27414215	27498245	1617	LIFE B3 hierarch.FDR	Kirsten 2018	in preparation	r2
rs939834	3	27076710	0.522744	431366	ref1: TG phase3 v5	3:27508076	SLC4A7	2666904	cis	Whole_Blood	5.94155e-13	pval	3	27508076	3	27414215	27580232	0	Framingham Heart Study	Joehanes_2017	28122634	p
rs939834	3	27076710	0.597062	335888	ref1: TG phase3 v5	3:27412598	SLC4A7	2666904	cis	Whole_Blood	1.7386e-10	pval	3	27412598	3	27414215	27580232	1617	Framingham Heart Study	Joehanes_2017	28122634	r2
rs939834	3	27076710	0.391873	476272	ref1: TG phase3 v5	rs6551207	SLC4A7	54385	cis	blood	1.38203e-08	pval	3	27552982	3	27414323	27414324	138658	eQTLgen in prep.	Vossa 2018 in prep.	eQTLgen in prep.	p
rs939834	3	27076710	0.540874	361840	ref1: TG phase3 v5	rs79177222	SLC4A7	54385	cis	blood	5.34423e-06	pval	3	27438550	3	27414323	27414324	24226	eQTLgen in prep.	Vossa 2018 in prep.	eQTLgen in prep.	r2
rs939834	3	27076710	0.522744	425694	ref1: TG phase3 v5	rs6786549	UGT2B17		trans	lcl	0.11364	q-value	3	27502404	4	69402902	69434245		hapmap_2012consensus	Sia_2012	22171328	r2 & p
rs1522134	3	27130017	0.602441	73220	ref1: TG phase3 v5	rs2177132	AC098614.2		cis	Uterus	8.8998e-07	pval	3	27056797	3	27674467	27675211	617670	GTEx_V7	GTEx Consortium 2017	29022597	p
rs1522134	3	27130017	0.65123	25471	ref1: TG phase3 v5	rs1522145	AC098614.2		cis	Uterus	6.60528e-06	pval	3	27104546	3	27674467	27675211	569921	GTEx_V7	GTEx Consortium 2017	29022597	r2
rs1522134	3	27130017	0.451398	234772	ref1: TG phase3 v5	rs4973762	CECR1		trans	lcl	0.15404	q-value	3	27364789	22	17660191	17702738		hapmap_2012consensus	Sia_2012	22171328	p
rs1522134	3	27130017	0.454606	209309	ref1: TG phase3 v5	rs17317435	CECR1		trans	lcl	0.16587	q-value	3	27339326	22	17660191	17702738		hapmap_2012consensus	Sia_2012	22171328	r2
rs1522134	3	27130017	0.424435	79236	ref1: TG phase3 v5	rs13325349	EOMES	ILMN_1760509	cis	Whole Blood	0.00203258	pval	3	27050781	3	27757888	27763785	707107	LIFE A1 hierarch.FDR	Kirsten 2018	in preparation	p
rs1522134	3	27130017	0.65123	34361	ref1: TG phase3 v5	rs61039794	EOMES	ILMN_1760509	cis	Whole Blood	0.00251878	pval	3	27095656	3	27757888	27763785	662232	LIFE A1 hierarch.FDR	Kirsten 2018	in preparation	r2
rs1522134	3	27130017	0.65123	25471	ref1: TG phase3 v5	rs1522145	FEZ1		trans	lcl	0.0665547	q-value	3	27104546	11	125315640	125366206		hapmap_2012consensus	Sia_2012	22171328	p
rs1522134	3	27130017	0.978617	22249	ref1: TG phase3 v5	rs7628297	FEZ1		trans	lcl	0.117692	q-value	3	27152266	11	125315640	125366206		hapmap_2012consensus	Sia_2012	22171328	r2
rs1522134	3	27130017	0.47729	61591	ref1: TG phase3 v5	rs4973848	GTF3C2		trans	Caudal pons	2.27e-08	pval	3	27068426	2	27548716	27579868		TableS4	Gibbs_2010	20485568	r2 & p
rs1522134	3	27130017	0.685216	99108	ref1: TG phase3 v5	rs13091109	HCK		trans	lcl	0.156701	q-value	3	27229125	20	30639990	30689657		hapmap_2012consensus	Sia_2012	22171328	r2 & p
rs1522134	3	27130017	0.451398	234772	ref1: TG phase3 v5	rs4973762	IGSF3		trans	lcl	0.152754	q-value	3	27364789	1	117117019	117210377		hapmap_2012consensus	Sia_2012	22171328	r2 & p
rs1522134	3	27130017	0.306271	367010	ref1: TG phase3 v5	rs17682751	LAYN		trans	lcl	0.181828	q-value	3	27497027	11	111411232	111432470		hapmap_2012consensus	Sia_2012	22171328	p
rs1522134	3	27130017	0.307974	298484	ref1: TG phase3 v5	rs2131205	LAYN		trans	lcl	0.190437	q-value	3	27428501	11	111411232	111432470		hapmap_2012consensus	Sia_2012	22171328	r2
rs1522134	3	27130017	0.306271	372053	ref1: TG phase3 v5	rs6797389	NEK10		cis	Brain_Frontal_Cortex_BA9	3.56098e-06	pval	3	27502070	3	27151576	27410951	91119	GTEx_V7	GTEx Consortium 2017	29022597	p
rs1522134	3	27130017	0.562733	149218	ref1: TG phase3 v5	rs13075192	NEK10		cis	Brain_Frontal_Cortex_BA9	1.66806e-05	pval	3	27279235	3	27151576	27410951	0	GTEx_V7	GTEx Consortium 2017	29022597	r2
rs1522134	3	27130017	0.306271	393440	ref1: TG phase3 v5	rs6776318	NEK10		cis	Esophagus_Muscularis	1.95338e-06	pval	3	27523457	3	27151576	27410951	112506	GTEx_V7	GTEx Consortium 2017	29022597	p
rs1522134	3	27130017	0.356656	338855	ref1: TG phase3 v5	rs34772035	NEK10		cis	Esophagus_Muscularis	9.19254e-06	pval	3	27468872	3	27151576	27410951	57921	GTEx_V7	GTEx Consortium 2017	29022597	r2
rs1522134	3	27130017	0.303581	354586	ref1: TG phase3 v5	rs66801263	NEK10		cis	Heart_Atrial_Appendage	3.38478e-06	pval	3	27484603	3	27151576	27410951	73652	GTEx_V7	GTEx Consortium 2017	29022597	p
rs1522134	3	27130017	0.464995	260620	ref1: TG phase3 v5	rs4973729	NEK10		cis	Heart_Atrial_Appendage	1.04455e-05	pval	3	27390637	3	27151576	27410951	0	GTEx_V7	GTEx Consortium 2017	29022597	r2
rs1522134	3	27130017	0.464995	260620	ref1: TG phase3 v5	rs4973729	NEK10		cis	Heart_Left_Ventricle	7.73365e-18	pval	3	27390637	3	27151576	27410951	0	GTEx_V7	GTEx Consortium 2017	29022597	p
rs1522134	3	27130017	1	1595	ref1: TG phase3 v5	rs10604497	NEK10		cis	Heart_Left_Ventricle	4.26883e-06	pval	3	27131612	3	27151576	27410951	19964	GTEx_V7	GTEx Consortium 2017	29022597	r2
rs1522134	3	27130017	0.304393	288879	ref1: TG phase3 v5	rs7647818	NEK10		cis	Liver	4.12898e-10	pval	3	27418896	3	27151576	27410951	7945	GTEx_V7	GTEx Consortium 2017	29022597	p
rs1522134	3	27130017	1	1595	ref1: TG phase3 v5	rs10604497	NEK10		cis	Liver	4.96239e-06	pval	3	27131612	3	27151576	27410951	19964	GTEx_V7	GTEx Consortium 2017	29022597	r2
rs1522134	3	27130017	0.401707	215380	ref1: TG phase3 v5	rs608374	NEK10		cis	Testis	6.68852e-11	pval	3	27345397	3	27151576	27410951	0	GTEx_V7	GTEx Consortium 2017	29022597	p
rs1522134	3	27130017	1	1595	ref1: TG phase3 v5	rs10604497	NEK10		cis	Testis	3.21457e-06	pval	3	27131612	3	27151576	27410951	19964	GTEx_V7	GTEx Consortium 2017	29022597	r2
rs1522134	3	27130017	0.451398	234772	ref1: TG phase3 v5	rs4973762	RRAS2		trans	monocytes	1.86365e-10	pval	3	27364789	11	14299465	14386052		zeller	Zeller_2010	20502693	p
rs1522134	3	27130017	0.454606	209309	ref1: TG phase3 v5	rs17317435	RRAS2		trans	monocytes	1.96698e-10	pval	3	27339326	11	14299465	14386052		zeller	Zeller_2010	20502693	r2
rs1522134	3	27130017	0.306271	367010	ref1: TG phase3 v5	rs17682751	RRM2		trans	lcl	0.164635	q-value	3	27497027	2	10262694	10271546		hapmap_2012consensus	Sia_2012	22171328	r2 & p
rs1522134	3	27130017	0.872912	56506	ref1: TG phase3 v5	rs13433904	SLC4A7		cis	Colon_Sigmoid	2.10057e-05	pval	3	27186523	3	27414214	27525911	227691	GTEx_V7	GTEx Consortium 2017	29022597	r2 & p
rs1522134	3	27130017	0.306271	373264	ref1: TG phase3 v5	rs35575232	SLC4A7		cis	Esophagus_Muscularis	1.09214e-07	pval	3	27503281	3	27414214	27525911	0	GTEx_V7	GTEx Consortium 2017	29022597	p
rs1522134	3	27130017	0.803549	42956	ref1: TG phase3 v5	rs7618713	SLC4A7		cis	Esophagus_Muscularis	4.73119e-05	pval	3	27172973	3	27414214	27525911	241241	GTEx_V7	GTEx Consortium 2017	29022597	r2
rs1522134	3	27130017	0.301837	211659	ref1: TG phase3 v5	rs485007	SLC4A7		cis	Liver	4.78362e-07	pval	3	27341676	3	27414214	27525911	72538	GTEx_V7	GTEx Consortium 2017	29022597	p
rs1522134	3	27130017	0.464995	251343	ref1: TG phase3 v5	rs35281276	SLC4A7		cis	Liver	1.47514e-06	pval	3	27381360	3	27414214	27525911	32854	GTEx_V7	GTEx Consortium 2017	29022597	r2
rs1522134	3	27130017	0.464995	260620	ref1: TG phase3 v5	rs4973729	SLC4A7	ILMN_2200917	cis	PBMC and Whole Blood	1.3214e-21	pval	3	27390637	3	27414215	27498245	23578	LIFE A1&B3 hierarch.FDR	Kirsten 2018	in preparation	p
rs1522134	3	27130017	1	1595	ref1: TG phase3 v5	chr3:27131612:D	SLC4A7	ILMN_1808354	cis	PBMC and Whole Blood	1.03926e-07	pval	3	27131612	3	27414215	27498245	282603	LIFE A1&B3 hierarch.FDR	Kirsten 2018	in preparation	r2
rs1522134	3	27130017	0.423798	282574	ref1: TG phase3 v5	rs10514679	SLC4A7	ILMN_2200917	cis	PBMC	4.94168e-18	pval	3	27412591	3	27414215	27498245	1624	LIFE B3 hierarch.FDR	Kirsten 2018	in preparation	p
rs1522134	3	27130017	1	1595	ref1: TG phase3 v5	chr3:27131612:D	SLC4A7	ILMN_1808354	cis	PBMC	2.15953e-06	pval	3	27131612	3	27414215	27498245	282603	LIFE B3 hierarch.FDR	Kirsten 2018	in preparation	r2
rs1522134	3	27130017	0.407532	138617	ref1: TG phase3 v5	rs34684700	SLC4A7	ILMN_2200917	cis	Whole Blood	0.00011704	pval	3	27268634	3	27414215	27498245	145581	LIFE A1 hierarch.FDR	Kirsten 2018	in preparation	p
rs1522134	3	27130017	0.78408	83399	ref1: TG phase3 v5	rs2017568	SLC4A7	ILMN_1808354	cis	Whole Blood	0.00272668	pval	3	27213416	3	27414215	27498245	200799	LIFE A1 hierarch.FDR	Kirsten 2018	in preparation	r2
rs1522134	3	27130017	0.348817	371498	ref1: TG phase3 v5	3:27501515:C_CAT	SLC4A7	2666904	cis	Whole_Blood	1.28381e-07	pval	3	27501515	3	27414215	27580232	0	Framingham Heart Study	Joehanes_2017	28122634	p
rs1522134	3	27130017	0.356656	338855	ref1: TG phase3 v5	3:27468872	SLC4A7	2666904	cis	Whole_Blood	3.49543e-07	pval	3	27468872	3	27414215	27580232	0	Framingham Heart Study	Joehanes_2017	28122634	r2
rs1522134	3	27130017	0.305678	241826	ref2: TG phase1 v3	rs1388785	SLC4A7	620543	cis	blood	0.00010645	pval	3	27371843	3	27414211	27525911	42368	westra_2013	Westra_2013	24013639	p
rs1522134	3	27130017	0.464995	260620	ref1: TG phase3 v5	rs4973729	SLC4A7	620543	cis	blood	0.000602692	pval	3	27390637	3	27414211	27525911	23574	westra_2013	Westra_2013	24013639	r2
rs1522134	3	27130017	0.423798	282574	ref1: TG phase3 v5	rs10514679	SLC4A7	54385	cis	blood	1.41853e-11	pval	3	27412591	3	27414323	27414324	1732	eQTLgen in prep.	Vossa 2018 in prep.	eQTLgen in prep.	p
rs1522134	3	27130017	0.936605	49778	ref1: TG phase3 v5	rs6778395	SLC4A7	13517	cis	blood	5.40553e-06	pval	3	27179795	3	27415727	27415728	235932	eQTLgen in prep.	Vossa 2018 in prep.	eQTLgen in prep.	r2
rs1522134	3	27130017	0.350819	291410	ref1: TG phase3 v5	rs11709954	SLC4A7	2666956	cis	brain	5.33e-33	pval	3	27421427	3	27580232		158805	ramasamy_2014	Ramasamy_2014	25174004	p
rs1522134	3	27130017	0.376821	242809	ref1: TG phase3 v5	NA_chr3:27372826	SLC4A7	2666956	cis	brain	3.03e-09	pval	3	27372826	3	27580232		207406	ramasamy_2014	Ramasamy_2014	25174004	r2
rs1522134	3	27130017	0.305678	241243	ref2: TG phase1 v3	rs9310843	SLC4A7		cis	liver	2.34002e-08	pval	3	27371260	3	27414211	27525911	42951	Schadt	Schadt_2008	18462017	r2 & p
rs1522134	3	27130017	0.454606	209309	ref1: TG phase3 v5	rs17317435	SLC4A7		cis	monocytes	2.07355e-22	pval	3	27339326	3	27414211	27525911	74885	zeller	Zeller_2010	20502693	p
rs1522134	3	27130017	1	0	ref1: TG phase3 v5	rs1522134	SLC4A7		cis	monocytes	4.53436e-10	pval	3	27130017	3	27414211	27525911	284194	zeller	Zeller_2010	20502693	r2
rs1522134	3	27130017	0.521698	138299	ref1: TG phase3 v5	rs7626646	THOC6		trans	lcl	0.192297	q-value	3	27268316	16	3074031	3077756		hapmap_2012consensus	Sia_2012	22171328	r2 & p
rs3085686	3	36315898	0.324444	64010	ref1: TG phase3 v5	rs285316	STAC		cis	Brain_Cerebellar_Hemisphere	5.14278e-08	pval	3	36251888	3	36421836	36589499	169948	GTEx_V7	GTEx Consortium 2017	29022597	p
rs3085686	3	36315898	0.39797	17898	ref1: TG phase3 v5	rs11129704	STAC		cis	Brain_Cerebellar_Hemisphere	3.13809e-06	pval	3	36333796	3	36421836	36589499	88040	GTEx_V7	GTEx Consortium 2017	29022597	r2
rs3085686	3	36315898	0.319781	64183	ref1: TG phase3 v5	rs285317	STAC		cis	Brain_Cerebellum	2.35967e-09	pval	3	36251715	3	36421836	36589499	170121	GTEx_V7	GTEx Consortium 2017	29022597	p
rs3085686	3	36315898	0.39797	17898	ref1: TG phase3 v5	rs11129704	STAC		cis	Brain_Cerebellum	2.36687e-05	pval	3	36333796	3	36421836	36589499	88040	GTEx_V7	GTEx Consortium 2017	29022597	r2
rs3085686	3	36315898	0.349608	29871	ref1: TG phase3 v5	rs13068896	STAC		cis	Cells_Transformed_fibroblasts	4.08267e-05	pval	3	36345769	3	36421836	36589499	76067	GTEx_V7	GTEx Consortium 2017	29022597	r2 & p
rs3085686	3	36315898	0.894426	1276	ref1: TG phase3 v5	rs11276205	STAC		cis	Liver	5.41321e-08	pval	3	36317174	3	36421836	36589499	104662	GTEx_V7	GTEx Consortium 2017	29022597	p
rs3085686	3	36315898	0.991796	473	ref1: TG phase3 v5	rs6550414	STAC		cis	Liver	5.20319e-06	pval	3	36316371	3	36421836	36589499	105465	GTEx_V7	GTEx Consortium 2017	29022597	r2
rs3085686	3	36315898	0.34047	18280	ref1: TG phase3 v5	rs73068105	TRANK1	ILMN_1750321	cis	Whole Blood	0.000713208	pval	3	36334178	3	36868309	36986548	534131	LIFE A1 hierarch.FDR	Kirsten 2018	in preparation	p
rs3085686	3	36315898	0.34047	18338	ref1: TG phase3 v5	rs4678859	TRANK1	ILMN_1750321	cis	Whole Blood	0.000930284	pval	3	36334236	3	36868309	36986548	534073	LIFE A1 hierarch.FDR	Kirsten 2018	in preparation	r2
rs141397708	3	36336470	0.379548	101508	ref1: TG phase3 v5	rs138807299	LRRFIP2	ILMN_1707156	cis	PBMC and Whole Blood	0.00427167	pval	3	36234962	3	37094117	37217851	859155	LIFE A1&B3 hierarch.FDR	Kirsten 2018	in preparation	r2 & p
rs141397708	3	36336470	0.310002	76326	ref1: TG phase3 v5	rs285312	STAC		cis	Brain_Cerebellar_Hemisphere	7.50331e-07	pval	3	36260144	3	36421836	36589499	161692	GTEx_V7	GTEx Consortium 2017	29022597	p
rs141397708	3	36336470	0.313415	18193	ref1: TG phase3 v5	rs285323	STAC		cis	Brain_Cerebellar_Hemisphere	1.2001e-06	pval	3	36318277	3	36421836	36589499	103559	GTEx_V7	GTEx Consortium 2017	29022597	r2
rs141397708	3	36336470	0.313415	20189	ref1: TG phase3 v5	rs285325	STAC		cis	Brain_Cerebellum	1.95765e-09	pval	3	36316281	3	36421836	36589499	105555	GTEx_V7	GTEx Consortium 2017	29022597	p
rs141397708	3	36336470	0.348786	5920	ref1: TG phase3 v5	rs6771721	STAC		cis	Brain_Cerebellum	4.79584e-07	pval	3	36330550	3	36421836	36589499	91286	GTEx_V7	GTEx Consortium 2017	29022597	r2
rs141397708	3	36336470	0.330674	33133	ref1: TG phase3 v5	rs772628	STAC		cis	Thyroid	1.95594e-05	pval	3	36303337	3	36421836	36589499	118499	GTEx_V7	GTEx Consortium 2017	29022597	r2 & p
rs141397708	3	36336470	0.350636	109753	ref1: TG phase3 v5	rs113843986	TRANK1		cis	Brain_Nucleus_accumbens_basal_ganglia	5.74475e-06	pval	3	36226717	3	36868311	36986548	641594	GTEx_V7	GTEx Consortium 2017	29022597	r2 & p
rs74420210	6	128598160	1	0	ref1: TG phase3 v5	rs74420210	PTPRK	ILMN_1810962	cis	PBMC and Whole Blood	0.000654062	pval	6	128598160	6	128289925	128841870	0	LIFE A1&B3 hierarch.FDR	Kirsten 2018	in preparation	r2 & p
rs74420210	6	128598160	1	0	ref1: TG phase3 v5	rs74420210	PTPRK	ILMN_1810962	cis	PBMC	0.00335306	pval	6	128598160	6	128289925	128841870	0	LIFE B3 hierarch.FDR	Kirsten 2018	in preparation	r2 & p
rs77797991	9	1975972	0.398708	31606	ref2: TG phase1 v3	rs10964107	KCNV2	ILMN_3248932	cis	PBMC and Whole Blood	0.00222986	pval	9	1944366	9	2717526	2729757	773160	LIFE A1&B3 hierarch.FDR	Kirsten 2018	in preparation	r2 & p
rs16936190	9	1979400	0.485107	35034	ref1: TG phase3 v5	rs10964107	KCNV2	ILMN_3248932	cis	PBMC and Whole Blood	0.00222986	pval	9	1944366	9	2717526	2729757	773160	LIFE A1&B3 hierarch.FDR	Kirsten 2018	in preparation	r2 & p
rs78776647	9	1979505	0.506236	35139	ref1: TG phase3 v5	rs10964107	KCNV2	ILMN_3248932	cis	PBMC and Whole Blood	0.00222986	pval	9	1944366	9	2717526	2729757	773160	LIFE A1&B3 hierarch.FDR	Kirsten 2018	in preparation	r2 & p
rs77879815	9	1980892	0.465543	36526	ref1: TG phase3 v5	rs10964107	KCNV2	ILMN_3248932	cis	PBMC and Whole Blood	0.00222986	pval	9	1944366	9	2717526	2729757	773160	LIFE A1&B3 hierarch.FDR	Kirsten 2018	in preparation	r2 & p
rs35383313	13	20485184	0.33199	248799	ref1: TG phase3 v5	rs4769042	ESRRAP1		cis	Testis	2.23312e-17	pval	13	20236385	13	20134153	20135409	100976	GTEx_V7	GTEx Consortium 2017	29022597	p
rs35383313	13	20485184	0.394392	44946	ref1: TG phase3 v5	rs2340646	ESRRAP1		cis	Testis	1.91001e-11	pval	13	20440238	13	20134153	20135409	304829	GTEx_V7	GTEx Consortium 2017	29022597	r2
rs35383313	13	20485184	0.368104	233091	ref1: TG phase3 v5	rs9508836	FAM58DP		cis	Testis	2.80855e-12	pval	13	20252093	13	19956348	19957525	294568	GTEx_V7	GTEx Consortium 2017	29022597	p
rs35383313	13	20485184	0.394392	44946	ref1: TG phase3 v5	rs2340646	FAM58DP		cis	Testis	1.56352e-10	pval	13	20440238	13	19956348	19957525	482713	GTEx_V7	GTEx Consortium 2017	29022597	r2
rs35383313	13	20485184	0.33199	248799	ref1: TG phase3 v5	rs4769042	GJB2		cis	Testis	6.64247e-06	pval	13	20236385	13	20761609	20767037	525224	GTEx_V7	GTEx Consortium 2017	29022597	p
rs35383313	13	20485184	0.351019	91529	ref1: TG phase3 v5	rs4633556	GJB2		cis	Testis	1.95326e-05	pval	13	20393655	13	20761609	20767037	367954	GTEx_V7	GTEx Consortium 2017	29022597	r2
rs35383313	13	20485184	0.320925	197956	ref1: TG phase3 v5	rs2297583	MPHOSPH8		cis	Adipose_Subcutaneous	3.60499e-07	pval	13	20287228	13	20207788	20247599	39629	GTEx_V7	GTEx Consortium 2017	29022597	p
rs35383313	13	20485184	0.394392	44946	ref1: TG phase3 v5	rs2340646	MPHOSPH8		cis	Adipose_Subcutaneous	1.13761e-05	pval	13	20440238	13	20207788	20247599	192639	GTEx_V7	GTEx Consortium 2017	29022597	r2
rs35383313	13	20485184	0.318479	157041	ref1: TG phase3 v5	rs9506370	MPHOSPH8		cis	Adipose_Visceral_Omentum	8.48329e-09	pval	13	20328143	13	20207788	20247599	80544	GTEx_V7	GTEx Consortium 2017	29022597	p
rs35383313	13	20485184	0.394392	28026	ref1: TG phase3 v5	rs9506390	MPHOSPH8		cis	Adipose_Visceral_Omentum	7.13321e-06	pval	13	20457158	13	20207788	20247599	209559	GTEx_V7	GTEx Consortium 2017	29022597	r2
rs35383313	13	20485184	0.318479	155830	ref1: TG phase3 v5	rs7993906	MPHOSPH8		cis	Artery_Aorta	2.04483e-08	pval	13	20329354	13	20207788	20247599	81755	GTEx_V7	GTEx Consortium 2017	29022597	p
rs35383313	13	20485184	0.394392	44946	ref1: TG phase3 v5	rs2340646	MPHOSPH8		cis	Artery_Aorta	3.40936e-06	pval	13	20440238	13	20207788	20247599	192639	GTEx_V7	GTEx Consortium 2017	29022597	r2
rs35383313	13	20485184	0.335657	12704	ref1: TG phase3 v5	rs4769915	MPHOSPH8		cis	Artery_Tibial	1.01073e-11	pval	13	20472480	13	20207788	20247599	224881	GTEx_V7	GTEx Consortium 2017	29022597	p
rs35383313	13	20485184	0.394392	44946	ref1: TG phase3 v5	rs2340646	MPHOSPH8		cis	Artery_Tibial	4.64189e-10	pval	13	20440238	13	20207788	20247599	192639	GTEx_V7	GTEx Consortium 2017	29022597	r2
rs35383313	13	20485184	0.368104	226732	ref1: TG phase3 v5	rs9315078	MPHOSPH8		cis	Breast_Mammary_Tissue	4.39985e-06	pval	13	20258452	13	20207788	20247599	10853	GTEx_V7	GTEx Consortium 2017	29022597	p
rs35383313	13	20485184	0.377822	194805	ref1: TG phase3 v5	rs7332967	MPHOSPH8		cis	Breast_Mammary_Tissue	1.28864e-05	pval	13	20290379	13	20207788	20247599	42780	GTEx_V7	GTEx Consortium 2017	29022597	r2
rs35383313	13	20485184	0.324973	197426	ref1: TG phase3 v5	rs2297584	MPHOSPH8		cis	Cells_Transformed_fibroblasts	2.84331e-09	pval	13	20287758	13	20207788	20247599	40159	GTEx_V7	GTEx Consortium 2017	29022597	p
rs35383313	13	20485184	0.394392	44946	ref1: TG phase3 v5	rs2340646	MPHOSPH8		cis	Cells_Transformed_fibroblasts	5.53924e-07	pval	13	20440238	13	20207788	20247599	192639	GTEx_V7	GTEx Consortium 2017	29022597	r2
rs35383313	13	20485184	0.323372	196431	ref1: TG phase3 v5	rs397829484	MPHOSPH8		cis	Colon_Transverse	1.64062e-07	pval	13	20288753	13	20207788	20247599	41154	GTEx_V7	GTEx Consortium 2017	29022597	p
rs35383313	13	20485184	0.394392	28026	ref1: TG phase3 v5	rs9506390	MPHOSPH8		cis	Colon_Transverse	1.083e-05	pval	13	20457158	13	20207788	20247599	209559	GTEx_V7	GTEx Consortium 2017	29022597	r2
rs35383313	13	20485184	0.330629	253810	ref1: TG phase3 v5	rs4769850	MPHOSPH8		cis	Esophagus_Gastroesophageal_Junction	2.41981e-07	pval	13	20231374	13	20207788	20247599	0	GTEx_V7	GTEx Consortium 2017	29022597	p
rs35383313	13	20485184	0.377822	194805	ref1: TG phase3 v5	rs7332967	MPHOSPH8		cis	Esophagus_Gastroesophageal_Junction	1.38526e-05	pval	13	20290379	13	20207788	20247599	42780	GTEx_V7	GTEx Consortium 2017	29022597	r2
rs35383313	13	20485184	0.369299	97878	ref1: TG phase3 v5	rs9506385	MPHOSPH8		cis	Esophagus_Mucosa	1.47373e-10	pval	13	20387306	13	20207788	20247599	139707	GTEx_V7	GTEx Consortium 2017	29022597	p
rs35383313	13	20485184	0.394392	44946	ref1: TG phase3 v5	rs2340646	MPHOSPH8		cis	Esophagus_Mucosa	1.14282e-09	pval	13	20440238	13	20207788	20247599	192639	GTEx_V7	GTEx Consortium 2017	29022597	r2
rs35383313	13	20485184	0.36417	210502	ref1: TG phase3 v5	rs9506358	MPHOSPH8		cis	Esophagus_Muscularis	6.16067e-12	pval	13	20274682	13	20207788	20247599	27083	GTEx_V7	GTEx Consortium 2017	29022597	p
rs35383313	13	20485184	0.394392	44946	ref1: TG phase3 v5	rs2340646	MPHOSPH8		cis	Esophagus_Muscularis	2.7879e-09	pval	13	20440238	13	20207788	20247599	192639	GTEx_V7	GTEx Consortium 2017	29022597	r2
rs35383313	13	20485184	0.359371	245271	ref1: TG phase3 v5	rs9508811	MPHOSPH8		cis	Liver	5.96283e-06	pval	13	20239913	13	20207788	20247599	0	GTEx_V7	GTEx Consortium 2017	29022597	r2 & p
rs35383313	13	20485184	0.340633	79745	ref1: TG phase3 v5	rs398117053	MPHOSPH8		cis	Lung	5.45042e-11	pval	13	20405439	13	20207788	20247599	157840	GTEx_V7	GTEx Consortium 2017	29022597	p
rs35383313	13	20485184	0.394392	44946	ref1: TG phase3 v5	rs2340646	MPHOSPH8		cis	Lung	1.01199e-10	pval	13	20440238	13	20207788	20247599	192639	GTEx_V7	GTEx Consortium 2017	29022597	r2
rs35383313	13	20485184	0.36417	152844	ref1: TG phase3 v5	rs9506372	MPHOSPH8		cis	Muscle_Skeletal	1.74099e-11	pval	13	20332340	13	20207788	20247599	84741	GTEx_V7	GTEx Consortium 2017	29022597	p
rs35383313	13	20485184	0.394392	44946	ref1: TG phase3 v5	rs2340646	MPHOSPH8		cis	Muscle_Skeletal	9.39031e-09	pval	13	20440238	13	20207788	20247599	192639	GTEx_V7	GTEx Consortium 2017	29022597	r2
rs35383313	13	20485184	0.323372	196431	ref1: TG phase3 v5	rs397829484	MPHOSPH8		cis	Nerve_Tibial	9.97535e-11	pval	13	20288753	13	20207788	20247599	41154	GTEx_V7	GTEx Consortium 2017	29022597	p
rs35383313	13	20485184	0.394392	44946	ref1: TG phase3 v5	rs2340646	MPHOSPH8		cis	Nerve_Tibial	7.5172e-08	pval	13	20440238	13	20207788	20247599	192639	GTEx_V7	GTEx Consortium 2017	29022597	r2
rs35383313	13	20485184	0.356608	187838	ref1: TG phase3 v5	rs4126709	MPHOSPH8		cis	Ovary	1.50722e-06	pval	13	20297346	13	20207788	20247599	49747	GTEx_V7	GTEx Consortium 2017	29022597	p
rs35383313	13	20485184	0.36417	247457	ref1: TG phase3 v5	rs9508807	MPHOSPH8		cis	Ovary	5.15723e-06	pval	13	20237727	13	20207788	20247599	0	GTEx_V7	GTEx Consortium 2017	29022597	r2
rs35383313	13	20485184	0.36417	227481	ref1: TG phase3 v5	rs9551975	MPHOSPH8	ILMN_2054213	cis	PBMC and Whole Blood	5.25523e-09	pval	13	20257703	13	20207788	20247598	10105	LIFE A1&B3 hierarch.FDR	Kirsten 2018	in preparation	p
rs35383313	13	20485184	0.394392	44946	ref1: TG phase3 v5	rs2340646	MPHOSPH8	ILMN_2054213	cis	PBMC and Whole Blood	1.60344e-08	pval	13	20440238	13	20207788	20247598	192640	LIFE A1&B3 hierarch.FDR	Kirsten 2018	in preparation	r2
rs35383313	13	20485184	0.36417	247457	ref1: TG phase3 v5	rs9508807	MPHOSPH8	ILMN_1696027	cis	PBMC	1.29656e-22	pval	13	20237727	13	20207788	20247598	0	LIFE B3 hierarch.FDR	Kirsten 2018	in preparation	p
rs35383313	13	20485184	0.394392	44946	ref1: TG phase3 v5	rs2340646	MPHOSPH8	ILMN_1696027	cis	PBMC	8.53671e-21	pval	13	20440238	13	20207788	20247598	192640	LIFE B3 hierarch.FDR	Kirsten 2018	in preparation	r2
rs35383313	13	20485184	0.340633	79745	ref1: TG phase3 v5	rs398117053	MPHOSPH8		cis	Pancreas	4.39143e-06	pval	13	20405439	13	20207788	20247599	157840	GTEx_V7	GTEx Consortium 2017	29022597	p
rs35383313	13	20485184	0.36417	161539	ref1: TG phase3 v5	rs12870358	MPHOSPH8		cis	Pancreas	6.32573e-06	pval	13	20323645	13	20207788	20247599	76046	GTEx_V7	GTEx Consortium 2017	29022597	r2
rs35383313	13	20485184	0.36417	151930	ref1: TG phase3 v5	rs7985627	MPHOSPH8		cis	Skin_Not_Sun_Exposed_Suprapubic	1.1883e-11	pval	13	20333254	13	20207788	20247599	85655	GTEx_V7	GTEx Consortium 2017	29022597	p
rs35383313	13	20485184	0.394392	44946	ref1: TG phase3 v5	rs2340646	MPHOSPH8		cis	Skin_Not_Sun_Exposed_Suprapubic	9.05472e-09	pval	13	20440238	13	20207788	20247599	192639	GTEx_V7	GTEx Consortium 2017	29022597	r2
rs35383313	13	20485184	0.36417	227481	ref1: TG phase3 v5	rs9551975	MPHOSPH8		cis	Skin_Sun_Exposed_Lower_leg	6.2263e-10	pval	13	20257703	13	20207788	20247599	10104	GTEx_V7	GTEx Consortium 2017	29022597	p
rs35383313	13	20485184	0.394392	44946	ref1: TG phase3 v5	rs2340646	MPHOSPH8		cis	Skin_Sun_Exposed_Lower_leg	1.58924e-07	pval	13	20440238	13	20207788	20247599	192639	GTEx_V7	GTEx Consortium 2017	29022597	r2
rs35383313	13	20485184	0.366596	218883	ref1: TG phase3 v5	rs10047672	MPHOSPH8		cis	Small_Intestine_Terminal_Ileum	2.50232e-07	pval	13	20266301	13	20207788	20247599	18702	GTEx_V7	GTEx Consortium 2017	29022597	p
rs35383313	13	20485184	0.390731	55493	ref1: TG phase3 v5	rs61950610	MPHOSPH8		cis	Small_Intestine_Terminal_Ileum	1.43313e-05	pval	13	20429691	13	20207788	20247599	182092	GTEx_V7	GTEx Consortium 2017	29022597	r2
rs35383313	13	20485184	0.340633	79320	ref1: TG phase3 v5	rs12584371	MPHOSPH8		cis	Stomach	7.31554e-07	pval	13	20405864	13	20207788	20247599	158265	GTEx_V7	GTEx Consortium 2017	29022597	p
rs35383313	13	20485184	0.373888	244441	ref1: TG phase3 v5	rs9508812	MPHOSPH8		cis	Stomach	3.49003e-06	pval	13	20240743	13	20207788	20247599	0	GTEx_V7	GTEx Consortium 2017	29022597	r2
rs35383313	13	20485184	0.335162	249845	ref1: TG phase3 v5	rs2125547	MPHOSPH8		cis	Thyroid	3.38977e-15	pval	13	20235339	13	20207788	20247599	0	GTEx_V7	GTEx Consortium 2017	29022597	p
rs35383313	13	20485184	0.394392	44946	ref1: TG phase3 v5	rs2340646	MPHOSPH8		cis	Thyroid	3.97501e-11	pval	13	20440238	13	20207788	20247599	192639	GTEx_V7	GTEx Consortium 2017	29022597	r2
rs35383313	13	20485184	0.36417	167562	ref1: TG phase3 v5	rs398021749	MPHOSPH8		cis	Whole_Blood	3.02141e-09	pval	13	20317622	13	20207788	20247599	70023	GTEx_V7	GTEx Consortium 2017	29022597	p
rs35383313	13	20485184	0.394392	44946	ref1: TG phase3 v5	rs2340646	MPHOSPH8		cis	Whole_Blood	4.60106e-07	pval	13	20440238	13	20207788	20247599	192639	GTEx_V7	GTEx Consortium 2017	29022597	r2
rs35383313	13	20485184	0.323939	107736	ref1: TG phase3 v5	rs9508901	MPHOSPH8	60370	cis	blood	1.3e-06	pval	13	20377448	13	20207787	20247599	129849	common	Fehrmann_2011	21829388	p
rs35383313	13	20485184	0.340633	48678	ref1: TG phase3 v5	rs3783036	MPHOSPH8	60370	cis	blood	7.6e-06	pval	13	20436506	13	20207787	20247599	188907	common	Fehrmann_2011	21829388	r2
rs35383313	13	20485184	0.36417	233393	ref1: TG phase3 v5	rs2290810	MPHOSPH8	60370	cis	blood	2.26241e-11	pval	13	20251791	13	20207787	20247599	4192	westra_2013	Westra_2013	24013639	p
rs35383313	13	20485184	0.392977	30646	ref1: TG phase3 v5	rs9508923	MPHOSPH8	60370	cis	blood	2.92416e-09	pval	13	20454538	13	20207787	20247599	206939	westra_2013	Westra_2013	24013639	r2
rs35383313	13	20485184	0.356608	187838	ref1: TG phase3 v5	rs4126709	MPHOSPH8	1027	cis	blood	1.61101e-20	pval	13	20297346	13	20246051	20246052	51294	eQTLgen in prep.	Vossa 2018 in prep.	eQTLgen in prep.	p
rs35383313	13	20485184	0.394392	44946	ref1: TG phase3 v5	rs2340646	MPHOSPH8	1027	cis	blood	3.22655e-18	pval	13	20440238	13	20246051	20246052	194186	eQTLgen in prep.	Vossa 2018 in prep.	eQTLgen in prep.	r2
rs35383313	13	20485184	0.36417	210502	ref1: TG phase3 v5	rs9506358	PARP4P2		cis	Testis	4.30579e-10	pval	13	20274682	13	19923277	19982102	292580	GTEx_V7	GTEx Consortium 2017	29022597	p
rs35383313	13	20485184	0.394392	44946	ref1: TG phase3 v5	rs2340646	PARP4P2		cis	Testis	2.77856e-08	pval	13	20440238	13	19923277	19982102	458136	GTEx_V7	GTEx Consortium 2017	29022597	r2
rs35383313	13	20485184	0.338704	54	ref1: TG phase3 v5	rs9508949	PSPC1		cis	Nerve_Tibial	9.63174e-08	pval	13	20485130	13	20248896	20357142	127988	GTEx_V7	GTEx Consortium 2017	29022597	p
rs35383313	13	20485184	0.394392	44946	ref1: TG phase3 v5	rs2340646	PSPC1		cis	Nerve_Tibial	1.47366e-06	pval	13	20440238	13	20248896	20357142	83096	GTEx_V7	GTEx Consortium 2017	29022597	r2
rs35383313	13	20485184	0.373888	244441	ref1: TG phase3 v5	rs9508812	PSPC1	ILMN_1724490	cis	PBMC and Whole Blood	1.30618e-30	pval	13	20240743	13	20248896	20357083	8153	LIFE A1&B3 hierarch.FDR	Kirsten 2018	in preparation	p
rs35383313	13	20485184	0.394392	44946	ref1: TG phase3 v5	rs2340646	PSPC1	ILMN_1724490	cis	PBMC and Whole Blood	5.15581e-27	pval	13	20440238	13	20248896	20357083	83155	LIFE A1&B3 hierarch.FDR	Kirsten 2018	in preparation	r2
rs35383313	13	20485184	0.373888	244441	ref1: TG phase3 v5	rs9508812	PSPC1	ILMN_1724490	cis	PBMC	2.44719e-23	pval	13	20240743	13	20248896	20357083	8153	LIFE B3 hierarch.FDR	Kirsten 2018	in preparation	p
rs35383313	13	20485184	0.394392	44946	ref1: TG phase3 v5	rs2340646	PSPC1	ILMN_1724490	cis	PBMC	2.46475e-20	pval	13	20440238	13	20248896	20357083	83155	LIFE B3 hierarch.FDR	Kirsten 2018	in preparation	r2
rs35383313	13	20485184	0.365568	124672	ref1: TG phase3 v5	rs4769907	PSPC1		cis	Testis	2.87233e-09	pval	13	20360512	13	20248896	20357142	3370	GTEx_V7	GTEx Consortium 2017	29022597	p
rs35383313	13	20485184	0.394392	44946	ref1: TG phase3 v5	rs2340646	PSPC1		cis	Testis	2.04099e-08	pval	13	20440238	13	20248896	20357142	83096	GTEx_V7	GTEx Consortium 2017	29022597	r2
rs35383313	13	20485184	0.359371	148473	ref1: TG phase3 v5	chr13:20336711:D	PSPC1	ILMN_1724490	cis	Whole Blood	1.06469e-09	pval	13	20336711	13	20248896	20357083	0	LIFE A1 hierarch.FDR	Kirsten 2018	in preparation	p
rs35383313	13	20485184	0.394392	44946	ref1: TG phase3 v5	rs2340646	PSPC1	ILMN_1724490	cis	Whole Blood	1.8595e-08	pval	13	20440238	13	20248896	20357083	83155	LIFE A1 hierarch.FDR	Kirsten 2018	in preparation	r2
rs35383313	13	20485184	0.36417	132909	ref1: TG phase3 v5	13:20352275	PSPC1	3503976	cis	Whole_Blood	2.31047e-110	pval	13	20352275	13	20248764	20357271	0	Framingham Heart Study	Joehanes_2017	28122634	p
rs35383313	13	20485184	0.394392	44946	ref1: TG phase3 v5	13:20440238	PSPC1	3503976	cis	Whole_Blood	6.54636e-104	pval	13	20440238	13	20248764	20357271	82967	Framingham Heart Study	Joehanes_2017	28122634	r2
rs35383313	13	20485184	0.374297	182210	ref1: TG phase3 v5	rs3783039	PSPC1	5690563	cis	blood	0.000258589	pval	13	20302974	13	20277008	20357159	0	westra_2013	Westra_2013	24013639	p
rs35383313	13	20485184	0.392977	30646	ref1: TG phase3 v5	rs9508923	PSPC1	5690563	cis	blood	0.000798253	pval	13	20454538	13	20277008	20357159	97379	westra_2013	Westra_2013	24013639	r2
rs35383313	13	20485184	0.373888	244441	ref1: TG phase3 v5	rs9508812	PSPC1	33946	cis	blood	2.94489e-22	pval	13	20240743	13	20304421	20304422	63678	eQTLgen in prep.	Vossa 2018 in prep.	eQTLgen in prep.	p
rs35383313	13	20485184	0.394392	44946	ref1: TG phase3 v5	rs2340646	PSPC1	33946	cis	blood	3.88801e-16	pval	13	20440238	13	20304421	20304422	135816	eQTLgen in prep.	Vossa 2018 in prep.	eQTLgen in prep.	r2
rs35383313	13	20485184	0.323372	196431	ref1: TG phase3 v5	rs397829484	PSPC1P1		cis	Spleen	2.04969e-06	pval	13	20288753	13	19775777	19801572	487181	GTEx_V7	GTEx Consortium 2017	29022597	p
rs35383313	13	20485184	0.366596	218883	ref1: TG phase3 v5	rs10047672	PSPC1P1		cis	Spleen	7.72064e-06	pval	13	20266301	13	19775777	19801572	464729	GTEx_V7	GTEx Consortium 2017	29022597	r2
rs35383313	13	20485184	0.361616	67691	ref1: TG phase3 v5	rs9315163	TPTE2	ILMN_1785010	cis	PBMC	0.00110248	pval	13	20417493	13	19997021	20110903	306590	LIFE B3 hierarch.FDR	Kirsten 2018	in preparation	r2 & p
rs35383313	13	20485184	0.351019	91529	ref1: TG phase3 v5	rs4633556	TPTE2		cis	Testis	4.12845e-06	pval	13	20393655	13	19997017	20110903	282752	GTEx_V7	GTEx Consortium 2017	29022597	r2 & p
rs35383313	13	20485184	0.365568	124672	ref1: TG phase3 v5	rs4769907	ZMYM5		cis	Artery_Aorta	2.06969e-05	pval	13	20360512	13	20397624	20437776	37112	GTEx_V7	GTEx Consortium 2017	29022597	r2 & p
rs35383313	13	20485184	0.394392	28026	ref1: TG phase3 v5	rs9506390	ZMYM5		cis	Esophagus_Mucosa	2.89952e-05	pval	13	20457158	13	20397624	20437776	19382	GTEx_V7	GTEx Consortium 2017	29022597	r2 & p
rs35383313	13	20485184	0.390731	81293	ref1: TG phase3 v5	rs7999177	ZMYM5		cis	Nerve_Tibial	2.07087e-08	pval	13	20403891	13	20397624	20437776	0	GTEx_V7	GTEx Consortium 2017	29022597	p
rs35383313	13	20485184	0.394392	44946	ref1: TG phase3 v5	rs2340646	ZMYM5		cis	Nerve_Tibial	3.47008e-07	pval	13	20440238	13	20397624	20437776	2462	GTEx_V7	GTEx Consortium 2017	29022597	r2
rs35383313	13	20485184	0.335162	249769	ref1: TG phase3 v5	rs2125546	ZMYM5	ILMN_1781028	cis	PBMC and Whole Blood	3.76161e-44	pval	13	20235415	13	20397624	20437776	162209	LIFE A1&B3 hierarch.FDR	Kirsten 2018	in preparation	p
rs35383313	13	20485184	0.394392	44946	ref1: TG phase3 v5	rs2340646	ZMYM5	ILMN_1781028	cis	PBMC and Whole Blood	1.36912e-41	pval	13	20440238	13	20397624	20437776	2462	LIFE A1&B3 hierarch.FDR	Kirsten 2018	in preparation	r2
rs35383313	13	20485184	0.335162	249769	ref1: TG phase3 v5	rs2125546	ZMYM5	ILMN_1781028	cis	PBMC	8.85277e-36	pval	13	20235415	13	20397624	20437776	162209	LIFE B3 hierarch.FDR	Kirsten 2018	in preparation	p
rs35383313	13	20485184	0.394392	44946	ref1: TG phase3 v5	rs2340646	ZMYM5	ILMN_1781028	cis	PBMC	1.58762e-33	pval	13	20440238	13	20397624	20437776	2462	LIFE B3 hierarch.FDR	Kirsten 2018	in preparation	r2
rs35383313	13	20485184	0.32896	261851	ref1: TG phase3 v5	rs4769837	ZMYM5	ILMN_1781028	cis	Whole Blood	5.29391e-11	pval	13	20223333	13	20397624	20437776	174291	LIFE A1 hierarch.FDR	Kirsten 2018	in preparation	p
rs35383313	13	20485184	0.394392	44946	ref1: TG phase3 v5	rs2340646	ZMYM5	ILMN_1781028	cis	Whole Blood	3.84691e-10	pval	13	20440238	13	20397624	20437776	2462	LIFE A1 hierarch.FDR	Kirsten 2018	in preparation	r2
rs35383313	13	20485184	0.392977	26208	ref1: TG phase3 v5	13:20458976	ZMYM5	3504054	cis	Whole_Blood	9.41456e-71	pval	13	20458976	13	20393403	20439022	19954	Framingham Heart Study	Joehanes_2017	28122634	p
rs35383313	13	20485184	0.394392	44946	ref1: TG phase3 v5	13:20440238	ZMYM5	3504054	cis	Whole_Blood	8.20352e-70	pval	13	20440238	13	20393403	20439022	1216	Framingham Heart Study	Joehanes_2017	28122634	r2
rs35383313	13	20485184	0.390731	71287	ref1: TG phase3 v5	rs4769910	ZMYM5	6770379	cis	blood	0.000900174	pval	13	20413897	13	20397623	20437776	0	westra_2013	Westra_2013	24013639	p
rs35383313	13	20485184	0.392977	30646	ref1: TG phase3 v5	rs9508923	ZMYM5	6770379	cis	blood	0.000998319	pval	13	20454538	13	20397623	20437776	16762	westra_2013	Westra_2013	24013639	r2
rs35383313	13	20485184	0.347368	230210	ref1: TG phase3 v5	rs9579656	ZMYM5	14344	cis	blood	7.94885e-102	pval	13	20254974	13	20413034	20413035	158060	eQTLgen in prep.	Vossa 2018 in prep.	eQTLgen in prep.	p
rs35383313	13	20485184	0.394392	44946	ref1: TG phase3 v5	rs2340646	ZMYM5	14344	cis	blood	3.02037e-95	pval	13	20440238	13	20413034	20413035	27203	eQTLgen in prep.	Vossa 2018 in prep.	eQTLgen in prep.	r2
17:51577748:T:C	17	51577748			LD kl min R2																	r2 & p
17:51577982:T:C	17	51577982			LD kl min R2																	r2 & p
rs142212026	18	5231135	0.372133	77756	ref1: TG phase3 v5	rs77424855	LINC00526	ILMN_3261278	cis	PBMC and Whole Blood	4.27207e-06	pval	18	5308891	18	5236724	5238028	70863	LIFE A1&B3 hierarch.FDR	Kirsten 2018	in preparation	p
rs142212026	18	5231135	1	0	ref1: TG phase3 v5	rs142212026	LINC00526	ILMN_3261278	cis	PBMC and Whole Blood	0.00333131	pval	18	5231135	18	5236724	5238028	5589	LIFE A1&B3 hierarch.FDR	Kirsten 2018	in preparation	r2
rs142212026	18	5231135	0.372133	77756	ref1: TG phase3 v5	rs77424855	LINC00526	ILMN_3261278	cis	PBMC	1.25889e-06	pval	18	5308891	18	5236724	5238028	70863	LIFE B3 hierarch.FDR	Kirsten 2018	in preparation	p
rs142212026	18	5231135	1	0	ref1: TG phase3 v5	rs142212026	LINC00526	ILMN_3261278	cis	PBMC	0.00231082	pval	18	5231135	18	5236724	5238028	5589	LIFE B3 hierarch.FDR	Kirsten 2018	in preparation	r2
rs142212026	18	5231135	1	0	ref1: TG phase3 v5	rs142212026	LINC00667		cis	Skin_Sun_Exposed_Lower_leg	2.42199e-05	pval	18	5231135	18	5238598	5246507	7463	GTEx_V7	GTEx Consortium 2017	29022597	r2 & p
rs142212026	18	5231135	0.907247	12033	ref1: TG phase3 v5	rs144042609	LINC00667	32976	cis	blood	4.69666e-31	pval	18	5243168	18	5246350	5246351	3182	eQTLgen in prep.	Vossa 2018 in prep.	eQTLgen in prep.	r2 & p
rs142212026	18	5231135	1	0	ref1: TG phase3 v5	18:5231135	ZBTB14	3797015	cis	Whole_Blood	8.81455e-06	pval	18	5231135	18	5288821	5298503	57686	Framingham Heart Study	Joehanes_2017	28122634	r2 & p
rs144042609	18	5243168	0.410178	65723	ref1: TG phase3 v5	rs77424855	LINC00526	ILMN_3261278	cis	PBMC and Whole Blood	4.27207e-06	pval	18	5308891	18	5236724	5238028	70863	LIFE A1&B3 hierarch.FDR	Kirsten 2018	in preparation	p
rs144042609	18	5243168	1	0	ref1: TG phase3 v5	rs144042609	LINC00526	ILMN_3261278	cis	PBMC and Whole Blood	0.00362475	pval	18	5243168	18	5236724	5238028	5140	LIFE A1&B3 hierarch.FDR	Kirsten 2018	in preparation	r2
rs144042609	18	5243168	0.410178	65723	ref1: TG phase3 v5	rs77424855	LINC00526	ILMN_3261278	cis	PBMC	1.25889e-06	pval	18	5308891	18	5236724	5238028	70863	LIFE B3 hierarch.FDR	Kirsten 2018	in preparation	p
rs144042609	18	5243168	1	0	ref1: TG phase3 v5	rs144042609	LINC00526	ILMN_3261278	cis	PBMC	0.00288228	pval	18	5243168	18	5236724	5238028	5140	LIFE B3 hierarch.FDR	Kirsten 2018	in preparation	r2
rs144042609	18	5243168	0.907247	12033	ref1: TG phase3 v5	rs142212026	LINC00667		cis	Skin_Sun_Exposed_Lower_leg	2.42199e-05	pval	18	5231135	18	5238598	5246507	7463	GTEx_V7	GTEx Consortium 2017	29022597	r2 & p
rs144042609	18	5243168	1	0	ref1: TG phase3 v5	rs144042609	LINC00667	32976	cis	blood	4.69666e-31	pval	18	5243168	18	5246350	5246351	3182	eQTLgen in prep.	Vossa 2018 in prep.	eQTLgen in prep.	r2 & p
rs144042609	18	5243168	0.907247	12033	ref1: TG phase3 v5	18:5231135	ZBTB14	3797015	cis	Whole_Blood	8.81455e-06	pval	18	5231135	18	5288821	5298503	57686	Framingham Heart Study	Joehanes_2017	28122634	p
rs144042609	18	5243168	1	0	ref1: TG phase3 v5	18:5243168	ZBTB14	3797015	cis	Whole_Blood	9.96323e-06	pval	18	5243168	18	5288821	5298503	45653	Framingham Heart Study	Joehanes_2017	28122634	r2
rs6530472	23	4730050			snp in referenz with LD>= minLD, but eQTL pval >maxp_cis_trans_na																	r2 & p

## Sheet: GWAS catalog-lookup
Supplementary Table 6: GWAS catalog-lookup. For column annotation please see Supplementary Table 13.
SNP	Chrom. of SNP	Position of SNP	R² SNP & GWAS-SNP	Distance SNP & GWAS-SNP	Reference LD calculation	GWAS-SNP	GWAS-SNP-Haplotype	GWAS-phenotype	GWAS-p-value-details	GWAs-p-value	GWAS reported genes	GWAS first author	GWAS date	GWAS PMID
rs76651564	1	11771496			LD kl min R2
rs55895454	2	151409167			LD kl min R2
rs12487751	3	27043711			LD kl min R2
rs4016640	3	27045990			LD kl min R2
rs939834	3	27076710			LD kl min R2
rs1522134	3	27130017	0.325373	407892	ref1: TG phase3 v5	rs13082711	rs13082711	Blood pressure	(Mean Arterial Pressure)	5e-09	SLC4A7	Wain LV	2011-09-11	21909110
rs1522134	3	27130017	0.325373	407892	ref1: TG phase3 v5	rs13082711	rs13082711	Diastolic blood pressure		4e-09	SLC4A7	Ehret GB	2011-09-11	21909115
rs1522134	3	27130017	0.325373	407892	ref1: TG phase3 v5	rs13082711	rs13082711	Systolic blood pressure		2e-06	SLC4A7	Ehret GB	2011-09-11	21909115
rs1522134	3	27130017	0.325373	407892	ref1: TG phase3 v5	rs13082711	rs13082711	Diastolic blood pressure	(EA, initial)	3e-10	SLC4A7	Wain LV	2017-07-24	28739976
rs1522134	3	27130017	0.325373	407892	ref1: TG phase3 v5	rs13082711	rs13082711	Systolic blood pressure	(EA, initial)	3e-06	SLC4A7	Wain LV	2017-07-24	28739976
rs1522134	3	27130017	0.310884	327191	ref1: TG phase3 v5	rs11716531	rs11716531	Diastolic blood pressure	(EA, initial)	2e-11	intergenic	Wain LV	2017-07-24	28739976
rs1522134	3	27130017	0.310884	327191	ref1: TG phase3 v5	rs11716531	rs11716531	Diastolic blood pressure		6e-14	intergenic	Wain LV	2017-07-24	28739976
rs1522134	3	27130017	0.306271	342919	ref1: TG phase3 v5	rs3755652	rs3755652	Diastolic blood pressure		5e-06	SLC4A7	Surendran P	2016-10-01	27618447
rs3085686	3	36315898	0.301245	104555	ref1: TG phase3 v5	rs7623430	rs7623430	Response to abacavir-containing treatment in HIV-1 infection (virologic failure)	(phenotype 1)	7e-06	NR	Lehmann DS	2015-02-01	25461247
rs141397708	3	36336470			LD kl min R2
rs74420210	6	128598160			LD kl min R2
rs77797991	9	1975972			LD kl min R2
rs16936190	9	1979400			LD kl min R2
rs78776647	9	1979505			LD kl min R2
rs77879815	9	1980892			LD kl min R2
rs35383313	13	20485184			LD kl min R2
17:51577748:T:C	17	51577748			LD kl min R2
17:51577982:T:C	17	51577982			LD kl min R2
rs142212026	18	5231135			LD kl min R2
rs144042609	18	5243168			LD kl min R2
rs6530472	23	4730050			LD kl min R2

## Sheet: Top SNPs with BMI
Supplementary Table 7: Top SNPs in original model compard to model which is additionally adjusted for log transformed BMI.
Cytoband	SNP	Top phenotype	Non-genetic model: Age, sex, log(sys)		Non-genetic model: Age, sex, log(sys), log(BMI)
			Beta (SE)	p-value	Beta (SE)	p-value
3p24.1	rs1522134	cfPWV	-0.026 (0.005)	8.30x10-7	-0.025 (0.005)	1.72x10-6
	rs939834	cfPWV	0.058 (0.01)	2.05x10-8	0.059 (0.01)	1.04x10-8
	rs4016640	cfPWV	0.031 (0.006)	5.94x10-7	0.031 (0.006)	5.09x10-7
2q23.3	rs55895454	baPWV	0.065 (0.012)	9.97x10-8	0.060 (0.012)	6.93x10-7
3p22.3	rs141397708	bfPWV	0.102 (0.02)	2.77x10-7	0.099 (0.02)	5.61x10-7
13q12.11	rs35383313	baPWV	-0.012 (0.002)	3.18x10-7	-0.012 (0.002)	3.83x10-7
6q22.33	rs74420210	bfPWV	0.19 (0.038)	4.57x10-7	0.19 (0.037)	3.57x10-7
18p11.31	rs142212026	baPWV	-0.04 (0.008)	5.63x10-7	-0.04 (0.008)	5.15x10-7
9p24.3	rs77879815	bfPWV	0.127 (0.033)	5.73x10-7	0.123 (0.025)	1.12x10-6
	rs77797991	bfPWV	0.176 (0.057)	1.38x10-7	0.170 (0.033)	3.03x10-7
Xp22.32	rs6530472	bfPWV	-0.072 (0.014)	6.58x10-7	-0.0334 (0.007)	2.35x10-6
17q22	17:51577748	cfPWV	0.107 (0.022)	7.51x10-7	0.107 (0.022)	6.17x10-7
1p36.22	rs76651564	bfPWV	0.192 (0.039)	9.56x10-7	0.178 (0.039)	4.21x10-6

## Sheet: PWV candidates
Supplementary Table 8: PWV candidate SNPs
provided_name	litsnp	provided_chr	provided_pos	reference	comment	r2 SNP-LitSNP	distance SNP -LitSNP	phase_litsnp	SNP	duplicated_position	chromosome of SNP	Cytoband	chromosome chunk of SNP	position of SNP	tagSNP	r2 SNP-tagSNP	is tagSNP	nearest genes (functional relevance)	biotype (validation) nearest genes	nearest gene	Eigen	EigenPC	CADD	DANN	GWAVA Region	GWAVA TSS	GWAVA Unmatched	regulome score	regulome score numeric	regulome details	corelating GWAS	cis-eQTL genes	trans-eQTL genes	genes for coremine-search	hgnc pathwaygenes	entrez pathwaygenes	KEGG pathway	Reactome pathway	DOSE pathway	GO pathway	Tissue enrichment	chr_litsnp	pos_litsnp	referenz	top phenotype	top log-p prim. statistic	explained variance SNP	top log-p Bonf. Ok	top q-value
rs17773233	rs17773233:98582659:G:T	14	97,652,412	Mitchell, 2012	CFPWV	1	0	T-T/G-G	rs17773233:98582659:G:T	FALSE	14	14q32.2	chr14_chunk16	98582659	rs17773233:98582659:G:T	1	TRUE	RP11-61O1.1 (0 kb, intron/Intron/MODIFIER | nc-RNA/Non coding transcript/MODIFIER); C14orf64 (140 kb); RN7SL714P (240 kb)	RP11-61O1.1:lincRNA(KNOWN); C14orf64:protein_coding(KNOWN); RN7SL714P:misc_RNA(KNOWN)	C14orf64: chromosome 14 open reading frame 64 (140 kb)	-0.120372	-0.193161	1.777	0.768005	0.2	0.3	0.11	7	7		0.37 Aortic stiffness // 0.369 Yeast infection // 0.36 Pulse pressure // 0.36 Staphylococcus aureus infection	RP11-61O1.1		C14orf64 RN7SL714P RP11-61O1.1								14	98582659	ref1: TG phase3 v5	log_baPWV	3.86036	0.000989417	TRUE	0.0138569
rs1381289	rs1381289:98592364:C:T	14	97,662,117	Mitchell, 2012	CFPWV	1	0	T-T/C-C	rs1381289:98592364:C:T	FALSE	14	14q32.2	chr14_chunk16	98592364	rs1381289:98592364:C:T	1	TRUE	RP11-61O1.1 (0 kb, intron/Intron/MODIFIER | nc-RNA/Non coding transcript/MODIFIER); C14orf64 (150 kb); RN7SL714P (230 kb)	RP11-61O1.1:lincRNA(KNOWN); C14orf64:protein_coding(KNOWN); RN7SL714P:misc_RNA(KNOWN)	C14orf64: chromosome 14 open reading frame 64 (150 kb)	-0.225942	-0.207039	3.442	0.754266	0.25	0.13	0.03	6	6	Motifs|PWM|AhR:Arnt|	0.885 Aortic stiffness // 0.87 Pulse pressure // 0.869 Yeast infection // 0.443 Staphylococcus aureus infection	C14orf64 | RP11-61O1.1		C14orf64 RN7SL714P RP11-61O1.1								14	98592364	ref1: TG phase3 v5	log_baPWV	3.71841	0.000947607	TRUE	0.0138569
rs7152623	rs7152623:98588321:G:A	14		Mitchell, 2012	CFPWV	1	0	A-A/G-G	rs7152623:98588321:G:A	FALSE	14	14q32.2	chr14_chunk16	98588321	rs1381289:98592364:C:T	0.818633	FALSE	RP11-61O1.1 (0 kb, intron/Intron/MODIFIER | nc-RNA/Non coding transcript/MODIFIER); C14orf64 (140 kb); RN7SL714P (230 kb)	RP11-61O1.1:lincRNA(KNOWN); C14orf64:protein_coding(KNOWN); RN7SL714P:misc_RNA(KNOWN)	C14orf64: chromosome 14 open reading frame 64 (140 kb)	-0.545859	-0.261824	0.625	0.665764	0.21	0.18	0.05	7	7		1 Aortic stiffness // 0.984 Pulse pressure // 0.983 Yeast infection // 0.505 Staphylococcus aureus infection	C14orf64 | RP11-61O1.1		C14orf64 RN7SL714P RP11-61O1.1								14	98588321	ref1: TG phase3 v5	log_baPWV	3.60652	0.000914645	TRUE	0.0138569
rs2225442	rs2225442:98622594:A:C	14	97,692,347	Mitchell, 2012	CFPWV	1	0	C-C/A-A	rs2225442:98622594:A:C	FALSE	14	14q32.2	chr14_chunk16	98622594	rs1381289:98592364:C:T	0.665058	FALSE	RP11-61O1.1 (0 kb, intron/Intron/MODIFIER | nc-RNA/Non coding transcript/MODIFIER); C14orf64 (180 kb); RN7SL714P (200 kb)	RP11-61O1.1:lincRNA(KNOWN); C14orf64:protein_coding(KNOWN); RN7SL714P:misc_RNA(KNOWN)	C14orf64: chromosome 14 open reading frame 64 (180 kb)	-0.115308	-0.194366	1.799	0.4779	0.18	0.19	0.07	5	5	Chromatin_Structure|DNase-seq|Fibrop|, Chromatin_Structure|DNase-seq|Osteobl|	0.718 Aortic stiffness // 0.717 Staphylococcus aureus infection // 0.705 Pulse pressure // 0.704 Yeast infection // 0.333 Sexual dysfunction (SSRI/SNRI-related)	C14orf64 | RP11-61O1.1		C14orf64 RN7SL714P RP11-61O1.1								14	98622594	ref1: TG phase3 v5	log_baPWV	3.09791	0.000765943	TRUE	0.033523
rs1461587	rs1461587:98603851:T:G	14	97,673,604	Mitchell, 2012	CFPWV	1	0	G-G/T-T	rs1461587:98603851:T:G	FALSE	14	14q32.2	chr14_chunk16	98603851	rs17773233:98582659:G:T	0.800979	FALSE	RP11-61O1.1 (0 kb, intron/Intron/MODIFIER | nc-RNA/Non coding transcript/MODIFIER); RP11-61O1.2 (0 kb, intron/Intron/MODIFIER | nc-RNA/Non coding transcript/MODIFIER); C14orf64 (160 kb); RN7SL714P (210 kb)	RP11-61O1.1:lincRNA(KNOWN); RP11-61O1.2:lincRNA(KNOWN); C14orf64:protein_coding(KNOWN); RN7SL714P:misc_RNA(KNOWN)	C14orf64: chromosome 14 open reading frame 64 (160 kb)	-0.814848	-0.278155	0.596	0.255009	0.28	0.2	0.24	6	6	Motifs|PWM|MZF1|	0.411 Staphylococcus aureus infection	RP11-61O1.1		C14orf64 RN7SL714P RP11-61O1.1 RP11-61O1.2								14	98603851	ref1: TG phase3 v5	log_baPWV	2.94115	0.000720423	FALSE	0.0369542
rs987514	rs987514:98628943:C:T	14	97,698,696	Mitchell, 2012	CFPWV	1	0	T-T/C-C	rs987514:98628943:C:T	FALSE	14	14q32.2	chr14_chunk16	98628943	rs1381289:98592364:C:T	0.637993	FALSE	RP11-61O1.1 (0 kb, intron/Intron/MODIFIER | nc-RNA/Non coding transcript/MODIFIER); C14orf64 (180 kb); RN7SL714P (190 kb)	RP11-61O1.1:lincRNA(KNOWN); C14orf64:protein_coding(KNOWN); RN7SL714P:misc_RNA(KNOWN)	C14orf64: chromosome 14 open reading frame 64 (180 kb)	-0.16296	-0.192582	2.594	0.474708	0.39	0.35	0.23	5	5	Chromatin_Structure|DNase-seq|Mcf7|Hypoxlac, Chromatin_Structure|DNase-seq|Mcf7|	0.741 Staphylococcus aureus infection // 0.707 Aortic stiffness // 0.695 Pulse pressure // 0.693 Yeast infection // 0.338 Sexual dysfunction (SSRI/SNRI-related)	C14orf64 | RP11-61O1.1		C14orf64 RN7SL714P RP11-61O1.1								14	98628943	ref1: TG phase3 v5	log_baPWV	2.81255	0.000683235	FALSE	0.0369542
rs10782490	rs10782490:98549383:T:C	14	97,619,136	Mitchell, 2012	CFPWV	1	0	T-T/C-C	rs10782490:98549383:T:C	FALSE	14	14q32.2	chr14_chunk16	98549383	rs1381289:98592364:C:T	0.790426	FALSE	RP11-61O1.1 (0 kb, intron/Intron/MODIFIER | nc-RNA/Non coding transcript/MODIFIER); C14orf64 (100 kb)	RP11-61O1.1:lincRNA(KNOWN); C14orf64:protein_coding(KNOWN)	C14orf64: chromosome 14 open reading frame 64 (100 kb)	-0.163446	-0.163166	3.493	0.819422	0.25	0.3	0.16	7	7		0.616 Yeast infection // 0.604 Pulse pressure // 0.598 Aortic stiffness // 0.385 Sexual dysfunction (SSRI/SNRI-related) // 0.311 Staphylococcus aureus infection	C14orf64 | RP11-61O1.1		C14orf64 RP11-61O1.1								14	98549383	ref1: TG phase3 v5	log_baPWV	2.33865	0.000547486	FALSE	0.0962867
rs1194820	rs1194820:11129259:T:G	1	11,063,525	Tarasov, 2009	CFPWV	1	0	T-T/G-G	rs1194820:11129259:T:G	FALSE	1	1p36.22	chr1_chunk2	11129259	rs910660:11130643:A:G	0.99849	FALSE	EXOSC10 (0 kb, intron/Intron/MODIFIER | nc-RNA/Non coding transcript/MODIFIER | near_gene/Upstream gene/MODIFIER); RP4-635E18.7 (0 kb, intron/Intron/MODIFIER | nc-RNA/Non coding transcript/MODIFIER); SRM (9.2 kb); MASP2 (22 kb); MTOR (37 kb); TARDBP (43 kb)	EXOSC10:protein_coding(KNOWN); RP4-635E18.7:antisense(KNOWN); SRM:protein_coding(KNOWN); MASP2:protein_coding(KNOWN); MTOR:protein_coding(KNOWN); TARDBP:protein_coding(KNOWN)	EXOSC10: exosome component 10 (0 kb)	0.0519148	-0.155365	4.48	0.357404	0.36	0.08	0.34	5	5	Chromatin_Structure|DNase-seq|Cerebrumfrontaloc|, Chromatin_Structure|DNase-seq|Frontalcortexoc|	0.686 Body mass index	- | AGTRAP | ANGPTL7 | C1orf187 | CFL1P6 | CORT | DFFA | EXOSC10 | FBXO2 | FBXO6 | FRAP1 | MASP2 | MTOR | PEX14 | RP4-635E18.6 | RP4-635E18.7 | RP4-635E18.8 | SRM | TARDBP | UBIAD1 | VPS13D	SLC30A3	- AGTRAP ANGPTL7 C1orf127 C1orf187 CFL1P6 CORT DFFA EXOSC10 FBXO2 FBXO6 FRAP1 HSPE1P24 MASP2 MTOR MTOR-AS1 PEX14 RNU6-291P RNU6-537P RP4-635E18.6 RP4-635E18.7 RP4-635E18.8 RPL39P6 SLC30A3 SRM TARDBP UBE2V2P3 UBIAD1 VPS13D	ANGPTL7, C1orf187, EXOSC10, FRAP1, MASP2, MTOR, RP4-635E18.6, RP4-635E18.7, RP4-635E18.8, SRM, TARDBP, UBIAD1	101929136, 10218, 10747, 23435, 2475, 29914, 5394, 6723		Major pathway of rRNA processing in the nucleolus and cytosol:EXOSC10 | rRNA processing in the nucleus and cytosol:EXOSC10 | rRNA processing:EXOSC10 | Complement cascade:MASP2	prion disease:TARDBP | Machado-Joseph disease:TARDBP | inclusion body myositis:TARDBP | lung squamous cell carcinoma:MTOR | aortic valve disease:MASP2 | brain disease:MTOR,TARDBP | spinocerebellar ataxia:TARDBP | spinocerebellar degeneration:TARDBP | Lewy body dementia:TARDBP | lateral sclerosis:TARDBP | toxic encephalopathy:TARDBP | heart valve disease:MASP2	regulation of GTPase activity:MTOR | regulation of supramolecular fiber organization:MTOR | protein polymerization:MTOR | viral transcription:TARDBP | cellular response to heat:MTOR | regulation of cytoskeleton organization:MTOR | myeloid leukocyte differentiation:MTOR | viral gene expression:TARDBP | regulation of glial cell differentiation:MTOR | cellular response to amino acid stimulus:MTOR | …		1	11129259	ref1: TG phase3 v5	log_bfPWV	1.77328	0.00113701	FALSE	0.208307
rs1381273	rs1381273:98649060:C:T	14	97,718,813	Mitchell, 2012	CFPWV	1	0	T-T/C-C	rs1381273:98649060:C:T	FALSE	14	14q32.2	chr14_chunk16	98649060	rs1381273:98649060:C:T	1	TRUE	RP11-61O1.1 (0 kb, intron/Intron/MODIFIER | nc-RNA/Non coding transcript/MODIFIER); RN7SL714P (170 kb); C14orf64 (200 kb)	RP11-61O1.1:lincRNA(KNOWN); RN7SL714P:misc_RNA(KNOWN); C14orf64:protein_coding(KNOWN)	RN7SL714P: RNA, 7SL, cytoplasmic 714, pseudogene (170 kb)	0.532393	0.0830075	9.428	0.624085	0.31	0.39	0.18	3a	3	Motifs|PWM|ESR2|, Motifs|PWM|Zbtb12|, Chromatin_Structure|DNase-seq|Th1|, Chromatin_Structure|DNase-seq|Adultcd4th0|, Chromatin_Structure|DNase-seq|Adultcd4th1|, Chromatin_Structure|DNase-seq|Hpde6e6e7|, Chromatin_Structure|DNase-seq|Th2|, Chromatin_Structure|DNase-seq|Phte|, Chromatin_Structure|DNase-seq|Hmec|, Protein_Binding|ChIP-seq|STAT3|MCF10A-Er-Src|01pct_12hr, Protein_Binding|ChIP-seq|STA…	0.642 Sexual dysfunction (SSRI/SNRI-related) // 0.401 Staphylococcus aureus infection // 0.35 Pulse pressure // 0.348 Aortic stiffness // 0.348 Yeast infection	C14orf64 | RP11-61O1.1	PHRF1	C14orf64 PHRF1 RN7SL714P RP11-61O1.1								14	98649060	ref1: TG phase3 v5	log_baPWV	1.56443	0.00033212	FALSE	0.269419
rs8015529	rs8015529:98502219:C:G	14	97,571,972	Mitchell, 2012	CFPWV	1	0	G-G/C-C	rs8015529:98502219:C:G	FALSE	14	14q32.2	chr14_chunk16	98502219	rs1381289:98592364:C:T	0.567539	FALSE	C14orf64 (58 kb)	C14orf64:protein_coding(KNOWN)	C14orf64: chromosome 14 open reading frame 64 (58 kb)	-0.047874	-0.191284	2.572	0.329212	0.31	0.13	0.01	6	6	Motifs|PWM|NF-AT|	0.382 Pulse pressure // 0.38 Yeast infection // 0.373 Aortic stiffness // 0.32 Staphylococcus aureus infection	C14orf64 | RP11-61O1.1	MAGED2	C14orf64 MAGED2 RP11-61O1.1	C14orf64							14	98502219	ref1: TG phase3 v5	log_baPWV	1.44796	0.000300734	FALSE	0.295153
rs7271920	rs7271920:5840370:C:T	20		Park, 2015	BAPWV	1	0	T-T/C-C	rs7271920:5840370:C:T	FALSE	20	20p12.3	chr20_chunk1	5840370	rs7271920:5840370:C:T	1	TRUE	C20orf196 (0 kb, intron/Intron/MODIFIER); RNU1-55P (30 kb); CHGB (52 kb); TRMT6 (78 kb)	C20orf196:protein_coding(KNOWN); RNU1-55P:snRNA(KNOWN); CHGB:protein_coding(KNOWN); TRMT6:protein_coding(KNOWN)	C20orf196: chromosome 20 open reading frame 196 (0 kb)	0.153015	0.0115459	2.447	0.398651	0.34	0.34	0.16	4	4	Motifs|Footprinting|REST|GM12891, Motifs|Footprinting|REST|Lymphoblastoid, Motifs|Footprinting|REST|K562, Chromatin_Structure|DNase-seq|Fibropag08395|, Chromatin_Structure|DNase-seq|Fibrop|, Chromatin_Structure|DNase-seq|Hpde6e6e7|, Chromatin_Structure|DNase-seq|Colo829|, Chromatin_Structure|DNase-seq|Lhcnm2|, Chromatin_Structure|DNase-seq|Osteobl|, Chromatin_Structure|DNase-seq|Hpf|, Chromatin_S…	NA	CDS2 | CRLS1 | MCM8 | TRMT6		C20orf196 CDS2 CHGB CRLS1 FERMT1 GPCPD1 LRRN4 MCM8 RN7SL498P RNU1-55P TRMT6	C20orf196, CHGB, MCM8, TRMT6	1114, 149840, 51605, 84515		Regulation of Insulin-like Growth Factor (IGF) transport and uptake by Insulin-like Growth Factor Binding Proteins (IGFBPs):CHGB | CDT1 association with the CDC6:ORC:origin complex:MCM8	prion disease:CHGB | brain disease:CHGB | lateral sclerosis:CHGB			20	5840370	ref1: TG phase3 v5	log_cfPWV	1.18388	0.000419844	FALSE	0.407442
rs3742207	rs3742207:110818598:T:G	13		Tarasov, 2009	CFPWV	1	0	G-G/T-T	rs3742207:110818598:T:G	FALSE	13	13q34	chr13_chunk19	110818598	rs589985:110819586:G:A	0.989396	FALSE	COL4A1 (0 kb, exon/Missense/MODERATE | exon/Coding sequence/MODIFIER | near_gene/Upstream gene/MODIFIER); RN7SL783P (68 kb); LINC00396 (110 kb); COL4A2 (140 kb)	COL4A1:protein_coding(KNOWN); RN7SL783P:misc_RNA(KNOWN); LINC00396:lincRNA(KNOWN); COL4A2:protein_coding(KNOWN)	COL4A1: collagen, type IV, alpha 1 (0 kb)	-0.829688	-0.811596	8.7	0.878031	0.27	0.31	0.58	7	7		1 Arterial stiffness	ING1 | IRS2 | RAB20		COL4A1 COL4A2 ING1 IRS2 LINC00396 RAB20 RN7SL783P	COL4A1, COL4A2, RAB20	1282, 1284, 55647		ECM proteoglycans:COL4A1,COL4A2 | Extracellular matrix organization:COL4A1,COL4A2 | Anchoring fibril formation:COL4A1,COL4A2 | Crosslinking of collagen fibrils:COL4A1,COL4A2 | Scavenging by Class A Receptors:COL4A1,COL4A2 | Laminin interactions:COL4A1,COL4A2 | Integrin cell surface interactions:COL4A1,COL4A2 | Binding and Uptake of Ligands by Scavenger Receptors:COL4A1,COL4A2 | NCAM1 interactions…	cerebrovascular disease:COL4A1	collagen-activated signaling pathway:COL4A1,COL4A2 | neuromuscular junction development:COL4A1 | cellular response to amino acid stimulus:COL4A1 | extracellular matrix organization:COL4A1,COL4A2 | extracellular structure organization:COL4A1,COL4A2 | response to amino acid:COL4A1 | collagen metabolic process:COL4A1,COL4A2 | multicellular organismal macromolecule metabolic process:COL4A1,COL4A2 | l…		13	110818598	ref1: TG phase3 v5	log_baPWV	0.95621	0.000173418	FALSE	0.546539
rs10764094	rs10764094:19910538:T:C	10	19,950,544	Mitchell, 2012	CFPWV	1	0	T-T/C-C	rs10764094:19910538:T:C	FALSE	10	10p12.31	chr10_chunk4	19910538	rs10740923:19867631:G:T	0.659704	FALSE	MALRD1 (0 kb, intron/Intron/MODIFIER); RNA5SP303 (12 kb); MTND2P16 (130 kb); HMGN1P20 (130 kb)	MALRD1:protein_coding(KNOWN); RNA5SP303:rRNA(KNOWN); MTND2P16:pseudogene(KNOWN); HMGN1P20:pseudogene(KNOWN)	MALRD1: MAM and LDL receptor class A domain containing 1 (0 kb)	-0.166277	-0.188319	1.865	0.563505	0.2	0.04	0.02	6	6	Motifs|PWM|Oct-1|	NA	C10orf112 | PLXDC2 | RP11-354E11.2	NCEH1 | PLAG1	C10orf112 HMGN1P20 MALRD1 MTND2P16 NCEH1 PLAG1 PLXDC2 RNA5SP303 RNU6-1212P RP11-354E11.2	C10orf112, PLXDC2, RP11-354E11.2	101928834, 84898						10	19910538	ref1: TG phase3 v5	log_bfPWV	0.468609	0.00018141	FALSE	0.813778
rs10125157	rs10125157:121343221:A:C	9		Park, 2015	BAPWV	1	0	C-C/A-A	rs10125157:121343221:A:C	FALSE	9	9q33.1	chr9_chunk24	121343221	rs10125157:121343221:A:C	1	TRUE	TUBB4BP6 (180 kb)	TUBB4BP6:pseudogene(KNOWN)	TUBB4BP6: tubulin, beta 4B class IVb pseudogene 6 (180 kb)	-0.347972	-0.207989	0.334	0.658445	0.31	0.11	0	7	7	Chromatin_Structure|FAIRE|Gliobla|	NA			TUBB4BP6								9	121343221	ref1: TG phase3 v5	log_cfPWV	0.165731	2.06732e-05	FALSE	0.962902
[truncated: 18 more columns]

## Sheet: Sensitivity Analysis Lit. SNPs
Supplementary Table 9: Effect of literature SNPs based on different models. All models applied on LIFE Adult data. Published models and own model applied on all PWV modes.
cfPWV	Rode et al.			Mitchel et al. (sex = male)			Mitchel et al. (sex = female)			Tarasov et al.			Park et al.
	log(cfPWV) ~ sex + age + log(sys)			1000/cfPWV ~ age + age² + height + weight			1000/cfPWV ~ age + age² + height + weight			inv. norm. trans. cfPWV ~ age + age² + sex			log(cfPWV) ~ age + sex + sys + dia
	Beta	SE	p-Value	Beta	SE	p-Value	Beta	SE	p-Value	Beta	SE	p-Value	Beta	SE	p-Value
rs1194820	0.00291051	0.00474115	0.539314	-1.49343	0.663576	0.0244814	0.530994	0.732775	0.468728	0.0327583	0.0177966	0.0657077	0.00282153	0.00472988	0.55084
rs10125157	0.00419846	0.0102727	0.682774	0.537592	1.48888	0.71807	-1.90706	1.53959	0.215552	0.0120729	0.0385901	0.754404	0.00405757	0.0102482	0.69217
rs10764094	-0.00117188	0.00425635	0.783075	-0.83271	0.604257	0.168279	1.00733	0.649402	0.120957	-0.00706866	0.0159369	0.657389	-0.00114973	0.00424621	0.786578
rs3742207	0.00263855	0.00463401	0.569113	0.13874	0.659122	0.833298	-0.30723	0.706161	0.66354	0.00655809	0.0173677	0.705738	0.00241398	0.00462363	0.601621
rs10782490	0.00236875	0.00419918	0.572707	0.113247	0.595543	0.849198	-0.609888	0.642105	0.342271	0.00437401	0.0157642	0.781432	0.00219742	0.00418925	0.599922
rs1381273	-0.000406316	0.00423799	0.923623	-0.139304	0.597858	0.815773	0.0560476	0.650795	0.931375	-0.0047809	0.0159248	0.76402	-0.000508372	0.00422787	0.904295
rs1381289	0.00417593	0.00428944	0.330322	-0.225926	0.611204	0.711675	-0.645851	0.653003	0.322714	0.00922167	0.0160788	0.566306	0.00397603	0.00427922	0.352848
rs1461587	0.00681976	0.00515906	0.186248	-1.9504	0.73551	0.00804737	0.465685	0.78365	0.552385	0.0224142	0.0193675	0.247185	0.00702126	0.00514681	0.172554
rs17773233	0.0104542	0.00514106	0.0420458	-2.03312	0.736222	0.00578605	0.12605	0.777942	0.871292	0.0364761	0.0192791	0.0585333	0.0107412	0.00512897	0.0362798
rs2225442	0.00123134	0.00427108	0.77313	0.00557909	0.606945	0.992666	-0.403445	0.651594	0.53585	-0.00378549	0.0160483	0.813532	0.00121466	0.00426098	0.775603
rs7152623	0.00532295	0.00432579	0.218549	-0.572114	0.615722	0.35287	-0.620156	0.659094	0.346814	0.0132112	0.0162555	0.416405	0.0054234	0.00431554	0.208903
rs8015529	0.00387695	0.00450217	0.389199	-0.342392	0.645919	0.59609	-0.581395	0.680924	0.39326	0.0123365	0.0168819	0.464958	0.00392931	0.00449148	0.381696
rs987514	0.00200332	0.00427085	0.639037	-0.175589	0.607315	0.772506	-0.479543	0.651037	0.461428	-0.00137135	0.0160459	0.931895	0.00196071	0.00426072	0.6454
rs7271920	-0.0117464	0.00637603	0.0654817	-0.0727223	0.903982	0.935887	2.02124	0.97493	0.0382306	-0.0380133	0.023924	0.112125	-0.0117072	0.00636102	0.0657462
baPWV	Rode et al.			Mitchel et al. (sex = male)			Mitchel et al. (sex = female)			Tarasov et al.			Park et al.
	log(baPWV) ~ sex + age + log(sys)			1000/baPWV ~ age + age² + height + weight			1000/baPWV ~ age + age² + height + weight			inv. norm. trans. baPWV ~ age + age² + sex			log(baPWV) ~ age + sex + sys + dia
	Beta	SE	p-Value	Beta	SE	p-Value	Beta	SE	p-Value	Beta	SE	p-Value	Beta	SE	p-Value
rs1194820	0.00365059	0.00223133	0.101874	-0.471081	0.297086	0.112911	-0.312871	0.262474	0.23334	0.00469886	0.0192547	0.80721	0.00359833	0.00222616	0.106059
rs10125157	-0.000648034	0.00483969	0.893486	0.405378	0.663533	0.541283	-0.283967	0.554698	0.608732	0.0167086	0.0417416	0.688958	-0.000801903	0.00482842	0.868099
rs10764094	9.06069e-06	0.00199611	0.996378	-0.0896502	0.269348	0.739275	0.108255	0.232015	0.640825	0.0156882	0.0172377	0.362795	8.27358e-06	0.00199147	0.996685
rs3742207	0.00347144	0.00217596	0.110679	0.0340228	0.294507	0.908037	-0.225	0.252444	0.372837	0.0107133	0.0187859	0.568506	0.00347779	0.0021711	0.109234
rs10782490	0.00559951	0.00197459	0.00458485	-0.313343	0.265794	0.238526	-0.709628	0.230144	0.00206253	0.0116408	0.0170512	0.494821	0.00543114	0.00197007	0.00585229
rs1381273	0.00440398	0.0019944	0.0272656	-0.383282	0.266937	0.15114	-0.398736	0.233534	0.0878373	0.0268074	0.0172224	0.119626	0.00423524	0.00198981	0.0333351
rs1381289	0.00751456	0.00201331	0.000191202	-0.537738	0.272518	0.0485552	-0.726948	0.2335	0.00186538	0.0135318	0.0173917	0.436559	0.00734789	0.00200871	0.000256114
rs1461587	0.00789006	0.00242503	0.00114516	-1.01022	0.32795	0.00208434	-0.45168	0.281201	0.10831	0.0230988	0.0209494	0.270241	0.00799314	0.00241937	0.000958776
rs17773233	0.00920616	0.00241374	0.000137925	-1.10637	0.327935	0.000750207	-0.382905	0.278835	0.169769	0.0332761	0.0208552	0.11063	0.00931714	0.00240815	0.000110311
rs2225442	0.00674177	0.00200948	0.000798098	-0.693392	0.270994	0.0105512	-0.547176	0.233744	0.0192929	0.0161017	0.0173579	0.353635	0.00666274	0.00200484	0.000894286
rs7152623	0.00746238	0.00203512	0.000247488	-0.679162	0.275161	0.0136293	-0.656899	0.236214	0.00544942	0.0251387	0.0175813	0.152805	0.00747321	0.00203038	0.000234413
rs8015529	0.00444424	0.00211512	0.0356626	-0.0131948	0.28785	0.963441	-0.762829	0.243868	0.0017744	0.0147016	0.0182605	0.420789	0.00438893	0.00211021	0.0375768
rs987514	0.00636645	0.00200937	0.00153976	-0.727861	0.271121	0.00729767	-0.476413	0.23357	0.0414558	0.0174216	0.0173551	0.315497	0.00628643	0.00200473	0.00172121
rs7271920	0.00073408	0.00299867	0.806617	-0.382674	0.403824	0.343389	0.0921191	0.349295	0.792005	-0.0118391	0.0258823	0.647382	0.000754741	0.00299187	0.800845
bfPWV	Rode et al.			Mitchel et al. (sex = male)			Mitchel et al. (sex = female)			Tarasov et al.			Park et al.
	log(bfPWV) ~ sex + age + log(sys)			1000/bfPWV ~ age + age² + height + weight			1000/bfPWV ~ age + age² + height + weight			inv. norm. trans. bfPWV ~ age + age² + sex			log(bfPWV) ~ age + sex + sys + dia
	Beta	SE	p-Value	Beta	SE	p-Value	Beta	SE	p-Value	Beta	SE	p-Value	Beta	SE	p-Value
rs1194820	0.0193826	0.00810665	0.0168552	-0.953655	0.599305	0.111729	-1.02198	0.701832	0.145515	0.0278653	0.0142802	0.0510587	0.019321	0.00807069	0.0167177
rs10125157	-0.00600181	0.0174872	0.731459	-0.613945	1.36973	0.654048	1.38644	1.43852	0.335273	0.00735892	0.0309662	0.812165	-0.00432672	0.0174122	0.803771
rs10764094	-0.00686841	0.00719655	0.339943	-0.925814	0.541072	0.087244	1.20892	0.611841	0.048316	-0.000810937	0.0127885	0.949441	-0.00761122	0.00716528	0.288199
rs3742207	0.00888486	0.00790388	0.261039	-0.721195	0.59806	0.228022	-0.485162	0.670301	0.46928	0.00438046	0.0139366	0.753292	0.010731	0.0078725	0.172934
rs10782490	-0.00169776	0.00710282	0.811099	0.266804	0.534887	0.617979	-0.265374	0.604581	0.660756	0.0382409	0.0126413	0.00249504	-0.000882085	0.00707324	0.900762
rs1381273	0.00243458	0.00720053	0.735299	-0.115558	0.533391	0.828507	-0.405552	0.621272	0.51398	0.0275819	0.0127743	0.0308717	0.00297718	0.00716972	0.677988
rs1381289	0.000138477	0.00726148	0.984786	0.185086	0.545502	0.734428	-0.230491	0.619268	0.709786	0.0462112	0.0128903	0.000339516	0.00100266	0.00723086	0.889723
rs1461587	0.0101538	0.00884079	0.25083	-1.09993	0.665064	0.0983334	-0.0627303	0.751905	0.93352	0.0480858	0.0155317	0.00196966	0.00989483	0.00880184	0.261012
rs17773233	0.0176466	0.00885878	0.0464462	-1.2863	0.670622	0.0552636	-0.404641	0.74916	0.589175	0.0495719	0.0154626	0.00135257	0.0169222	0.00882056	0.0551263
rs2225442	0.00305861	0.00722358	0.672014	-0.310829	0.540463	0.565287	-0.317533	0.617814	0.607339	0.0413266	0.012868	0.00132626	0.00349232	0.00719193	0.627288
rs7152623	0.00459835	0.0073509	0.53165	-0.2445	0.552919	0.6584	-0.401656	0.625917	0.521141	0.0480373	0.0130315	0.000229383	0.00495398	0.00731841	0.498499
rs8015529	-0.000212549	0.00762544	0.977764	0.760437	0.579625	0.189709	-0.653346	0.642352	0.30923	0.024909	0.0135438	0.0659388	0.000600422	0.00759317	0.936978
rs987514	0.00504387	0.0072259	0.485205	-0.403018	0.540462	0.455953	-0.422709	0.618068	0.49411	0.0398019	0.0128667	0.00198686	0.00552705	0.00719422	0.442381
rs7271920	0.000981344	0.0107421	0.927216	-0.615323	0.807001	0.445875	0.577943	0.915664	0.528004	0.011804	0.0192005	0.538725	-0.00156122	0.0107014	0.884017

[truncated: 4 more sheets: Genetic correlation, CAD candidates, BP candidates, List of abbreviations]
